# Supplementary material for: Gut-derived metabolite 3-methylxanthine enhances cisplatin-induced apoptosis via dopamine receptor D1 in a mouse model of ovarian cancer
Source: mSystems. 2024 Jun 20;9(7):e01301-23. doi: 10.1128/msystems.01301-23 (PMC11264688; doi:10.1128/msystems.01301-23)
Supplement: Supplemental Tables — Tables S1-S4. [file msystems.01301-23-s0002.xlsx]

## Sheet: Table. S1
Table. S1 The differential metabolites identified by LC-MS of different groups (Cisplatin+ABX vs Cisplatin) in cecum content.
Name	HMDB	PubChem	KEGG	SMILES	FC	log2FC	p	p.adj	vip
NAD	HMDB0000902	5893	C00003	C1=CC(=C[N+](=C1)[C@H]2[C@@H]([C@@H]([C@H](O2)COP(=O)(O)OP(=O)(O)OC[C@@H]3[C@H]([C@H]([C@@H](O3)N4C=NC5=C4N=CN=C5N)O)O)O)O)C(=O)N	9.81142	3.29446	0.0387	0.107718	0.0311585
Hydrogen phosphate	HMDB0000973	57424078	C00009	[H+].[O-]P(=O)([O-])[O-]	0.672606	-0.572166	0.276	0.375576	0.120974
Pyridoxal 5'-phosphate	HMDB0001491	1051	C00018	CC1=NC=C(C(=C1O)C=O)COP(=O)(O)O	0.119841	-3.0608	0.0194	0.0698803	0.360862
S-Adenosylmethionine	HMDB0001185	16757548	C00019	C[S+](CC[C@H](C(=O)O)N)C[C@@H]1[C@H]([C@H]([C@@H](O1)N2C=NC3=C2N=CN=C3N)O)O	0.0535589	-4.22273	0.0159	0.0627719	0.0973674
Adenosine monophosphate	HMDB0000045	6083	C00020	C1=NC2=C(C(=N1)N)N=CN2[C@H]3[C@@H]([C@@H]([C@H](O3)COP(=O)(O)O)O)O	0.668291	-0.581453	0.37	0.46073	0.0738895
Pyruvic acid	HMDB0000243	1060	C00022	CC(=O)C(=O)O	3.85351	1.94617	0.0177	0.0658061	4.72534
L-Glutamic acid	HMDB0000148	33032	C00025	C(CC(=O)O)[C@@H](C(=O)O)N	0.497942	-1.00595	0.0411	0.110842	0.6566
Oxoglutaric acid	HMDB0000208	51	C00026	C(CC(=O)O)C(=O)C(=O)O	0.377107	-1.40695	0.208	0.307132	1.05605
Glycine	HMDB0000123	750	C00037	C(C(=O)O)N	0.961226	-0.0570518	0.912	0.924432	0.0466777
L-Alanine	HMDB0000161	5950	C00041	C[C@@H](C(=O)O)N	1.09042	0.124883	0.762	0.80614	0.0883668
Succinic acid	HMDB0000254	1110	C00042	C(CC(=O)O)C(=O)O	1.80756	0.85404	0.0448	0.118068	0.271685
L-Lysine	HMDB0000182	5962	C00047	C(CCN)C[C@@H](C(=O)O)N	1.63696	0.711022	0.142	0.241145	0.286806
Glyoxylic acid	HMDB0000119	760	C00048	C(=O)C(=O)O	1.39369	0.478909	0.0602	0.139185	0.143032
L-Aspartic acid	HMDB0000191	5960	C00049	C([C@@H](C(=O)O)N)C(=O)O	1.47563	0.561329	0.477	0.555433	0.064675
Cytidine monophosphate	HMDB0000095	8117	C00055	C1=CN(C(=O)N=C1N)[C@H]2[C@@H]([C@@H]([C@H](O2)COP(=O)(O)O)O)O	0.112673	-3.14979	0.0786	0.161683	0.216272
L-Arginine	HMDB0000517	6322	C00062	C(C[C@@H](C(=O)O)N)CN=C(N)N	0.994141	-0.0084782	0.98	0.980942	0.0124494
L-Glutamine	HMDB0000641	5961	C00064	C(CC(=O)N)[C@@H](C(=O)O)N	0.526341	-0.925931	0.282	0.378302	0.246607
L-Serine	HMDB0000187	5951	C00065	C([C@@H](C(=O)O)N)O	1.16097	0.215337	0.703	0.761522	0.0383089
L-Methionine	HMDB0000696	6137	C00073	CSCC[C@@H](C(=O)O)N	1.20922	0.274075	0.611	0.678093	0.125459
Ornithine	HMDB0000214	6262	C00077	C(C[C@@H](C(=O)O)N)CN	0.743865	-0.426887	0.357	0.448296	0.100254
L-Tryptophan	HMDB0000929	6305	C00078	C1=CC=C2C(=C1)C(=CN2)C[C@@H](C(=O)O)N	0.407942	-1.29356	0.0603	0.139185	0.161973
L-Phenylalanine	HMDB0000159	6140	C00079	C1=CC=C(C=C1)C[C@@H](C(=O)O)N	1.25109	0.323191	0.49	0.564884	0.496548
L-Tyrosine	HMDB0000158	6057	C00082	C1=CC(=CC=C1C[C@@H](C(=O)O)N)O	1.77827	0.830472	0.196	0.29485	0.342383
Nitrite	HMDB0002786	946	C00088	N(=O)[O-]	0.831723	-0.265826	0.188	0.287806	0.0655222
Glucose 6-phosphate	HMDB0001401	5958	C00092	C([C@@H]1[C@H]([C@@H]([C@H](C(O1)O)O)O)O)OP(=O)(O)O	0.186039	-2.42633	0.158	0.259839	0.377703
L-Cysteine	HMDB0000574	5862	C00097	C([C@@H](C(=O)O)N)S	2.97174	1.57131	0.0028	0.026025	0.560355
beta-Alanine	HMDB0000056	239	C00099	C(CN)C(=O)O	0.410097	-1.28596	0.378	0.468574	0.145338
Glucose 1-phosphate	HMDB0001586	439165	C00103	C([C@@H]1[C@H]([C@@H]([C@H](C(O1)OP(=O)(O)O)O)O)O)O	0.395003	-1.34007	0.14	0.238527	0.148578
Uridine 5'-monophosphate	HMDB0000288	6030	C00105	C1=CN(C(=O)NC1=O)[C@H]2[C@@H]([C@@H]([C@H](O2)COP(=O)(O)O)O)O	0.114003	-3.13286	0.0724	0.153813	0.295968
Uracil	HMDB0000300	1174	C00106	C1=CNC(=O)NC1=O	0.732029	-0.450028	0.312	0.407008	2.49971
2-Ketobutyric acid	HMDB0000005	58	C00109	CCC(=O)C(=O)O	0.448654	-1.15632	0.0891	0.172725	0.445671
Choline	HMDB0000097	305	C00114	C[N+](C)(C)CCO	0.963542	-0.0535808	0.878	0.900491	0.264969
Biotin	HMDB0000030	171548	C00120	C1[C@H]2[C@@H]([C@@H](S1)CCCCC(=O)O)NC(=O)N2	0.797695	-0.326091	0.323	0.417175	0.087113
D-Ribose	HMDB0000283	5779	C00121	C([C@@H]1[C@H]([C@H](C(O1)O)O)O)O	0.465422	-1.10339	0.0424	0.113175	2.25506
L-Leucine	HMDB0000687	6106	C00123	CC(C)C[C@@H](C(=O)O)N	2.00332	1.00239	0.0597	0.138723	0.132518
Cytidine 2',3'-cyclic phosphate	HMDB0011691	53481030	C00127	C1=CN(C(=O)N=C1N)C2[C@H]3[C@@H]([C@H](O2)CO)OP(=O)(O3)O	0.00175663	-9.15298	0.0526	0.129755	0.296408
Cytidine monophosphate N-acetylneuraminic acid	HMDB0001176	448209	C00128	CC(=O)N[C@@H]1[C@H](C[C@](O[C@H]1[C@@H]([C@@H](CO)O)O)(C(=O)O)OP(=O)(O)OC[C@@H]2[C@H]([C@H]([C@@H](O2)N3C=CC(=NC3=O)N)O)O)O	1.34987	0.432818	0.652	0.716718	0.0124036
D-Alanine	HMDB0001310	71080	C00133	C[C@H](C(=O)O)N	0.699138	-0.51635	0.279	0.376216	0.317775
L-Histidine	HMDB0000177	6274	C00135	C1=C(NC=N1)C[C@@H](C(=O)O)N	1.49636	0.581454	0.167	0.269113	0.295892
myo-Inositol	HMDB0000211	NA	C00137	O[C@H]1[C@H](O)[C@@H](O)[C@H](O)[C@H](O)[C@@H]1O	0.682311	-0.551498	0.247	0.343753	0.204879
Adenine	HMDB0000034	190	C00147	C1=NC2=C(N1)C(=NC=N2)N	1.11742	0.16017	0.773	0.813643	0.230281
L-Malic acid	HMDB0000156	222656	C00149	C([C@@H](C(=O)O)O)C(=O)O	2.32105	1.21478	0.00274	0.0257905	0.857951
L-Asparagine	HMDB0000168	6267	C00152	C([C@@H](C(=O)O)N)C(=O)N	205.395	7.68226	0.00267	0.0257905	0.716578
Niacinamide	HMDB0001406	936	C00153	C1=CC(=CN=C1)C(=O)N	0.220467	-2.18137	0.0506	0.127485	0.317454
PC(20:1(11Z)/14:0)	HMDB0008295	52923093	C00157	CCCCCCCCCCCCCC(=O)O[C@H](COC(=O)CCCCCCCCC/C=C\CCCCCCCC)COP(=O)([O-])OCC[N+](C)(C)C	0.322947	-1.63063	0.199	0.296789	2.14406
Citric acid	HMDB0000094	311	C00158	C(C(=O)O)C(CC(=O)O)(C(=O)O)O	1.48203	0.567573	0.278	0.376216	0.105727
Propionic acid	HMDB0000237	1032	C00163	CCC(=O)O	3.70414	1.88914	8.2e-06	0.0014227	1.98794
Hydroxypyruvic acid	HMDB0001352	964	C00168	C(C(=O)C(=O)O)O	1.27778	0.35364	0.279	0.376216	0.0998539
5'-Methylthioadenosine	HMDB0001173	439176	C00170	CSC[C@@H]1[C@H]([C@H]([C@@H](O1)N2C=NC3=C2N=CN=C3N)O)O	0.123933	-3.01237	0.00618	0.0378434	0.916493
Thymine	HMDB0000262	1135	C00178	CC1=CNC(=O)NC1=O	2.84814	1.51002	0.203	0.301459	1.76454
D-Xylose	HMDB0000098	135191	C00181	C1[C@H]([C@@H]([C@H](C(O1)O)O)O)O	0.573277	-0.802696	0.0306	0.09369	0.44016
L-Valine	HMDB0000883	6287	C00183	CC(C)[C@@H](C(=O)O)N	0.927943	-0.107892	0.743	0.794926	0.149948
Cholesterol	HMDB0000067	5997	C00187	C[C@H](CCCC(C)C)[C@H]1CC[C@@H]2[C@@]1(CC[C@H]3[C@H]2CC=C4[C@@]3(CCC(C4)O)C)C	2.13905	1.09697	0.0652	0.146912	0.209368
L-Threonine	HMDB0000167	6288	C00188	C[C@H]([C@@H](C(=O)O)N)O	1.41816	0.504022	0.103	0.19147	0.196755
D-Glucuronic acid	HMDB0000127	94715	C00191	[C@@H]1([C@@H]([C@H](O[C@@H]([C@@H]1O)O)C(=O)O)O)O	0.978222	-0.0317665	0.956	0.959688	0.0447997
2-Pyrocatechuic acid	HMDB0000397	19	C00196	C1=CC(=C(C(=C1)O)O)C(=O)O	0.926495	-0.110145	0.692	0.751954	0.0291
Adenosine	HMDB0000050	60961	C00212	C1=NC2=C(C(=N1)N)N=CN2[C@H]3[C@@H]([C@@H]([C@H](O3)CO)O)O	0.2108	-2.24605	0.00583	0.0370063	3.26628
Sarcosine	HMDB0000271	1088	C00213	CNCC(=O)O	0.753926	-0.407505	0.543	0.611095	0.107259
Thymidine	HMDB0000273	5789	C00214	CC1=CN(C(=O)NC1=O)[C@H]2C[C@@H]([C@H](O2)CO)O	1.8073	0.853834	0.354	0.446684	0.218735
Arachidonic acid	HMDB0001043	444899	C00219	CCCCC/C=C\C/C=C\C/C=C\C/C=C\CCCC(=O)O	0.865101	-0.20906	0.756	0.802239	0.582802
Protocatechuic acid	HMDB0001856	72	C00230	C1=CC(=C(C=C1C(=O)O)O)O	0.0957211	-3.38502	0.198	0.296147	0.281436
Succinic acid semialdehyde	HMDB0001259	1112	C00232	C(CC(=O)O)C=O	0.450855	-1.14927	0.213	0.311423	0.684148
dCMP	HMDB0001202	13945	C00239	C1[C@@H]([C@H](O[C@H]1N2C=CC(=NC2=O)N)COP(=O)(O)O)O	2.13666	1.09536	0.234	0.329627	0.127124
Guanine	HMDB0000132	764	C00242	C1=NC2=C(N1)C(=O)N=C(N2)N	1.11859	0.161681	0.761	0.805901	0.0314454
Taurine	HMDB0000251	1123	C00245	C(CS(=O)(=O)O)N	2.38804	1.25583	0.000926	0.0149841	2.43701
Pyridoxal	HMDB0001545	1050	C00250	CC1=NC=C(C(=C1O)C=O)CO	17.3713	4.11864	0.00506	0.0344331	1.1587
Nicotinic acid	HMDB0001488	938	C00253	C1=CC(=CN=C1)C(=O)O	0.198829	-2.3304	0.038	0.106619	0.625342
Riboflavin	HMDB0000244	493570	C00255	CC1=CC2=C(C=C1C)N(C3=NC(=O)NC(=O)C3=N2)C[C@@H]([C@@H]([C@@H](CO)O)O)O	1.56163	0.64305	0.348	0.44018	0.339912
D-Lactic acid	HMDB0001311	61503	C00256	C[C@H](C(=O)O)O	1.49356	0.578757	0.194	0.293112	1.86134
Gluconic acid	HMDB0000625	10690	C00257	C([C@H]([C@H]([C@@H]([C@H](C(=O)O)O)O)O)O)O	0.514626	-0.958403	0.28	0.376589	0.179309
Glyceric acid	HMDB0000139	439194	C00258	C([C@H](C(=O)O)O)O	0.813732	-0.297374	0.472	0.552702	0.16193
Benzaldehyde	HMDB0006115	240	C00261	C1=CC=C(C=C1)C=O	1.7136	0.777034	0.0781	0.161634	0.16529
Hypoxanthine	HMDB0000157	790	C00262	C1=NC2=C(N1)C(=O)N=CN2	0.954527	-0.0671419	0.897	0.914571	0.471078
Aniline	HMDB0003012	6115	C00292	C1=CC=C(C=C1)N	0.15097	-2.72766	0.0274	0.0869616	0.192525
Inosine	HMDB0000195	6021	C00294	C1=NC(=O)C2=C(N1)N(C=N2)[C@H]3[C@@H]([C@@H]([C@H](O3)CO)O)O	0.23359	-2.09795	0.00952	0.0484954	2.50977
Orotic acid	HMDB0000226	967	C00295	C1=C(NC(=O)NC1=O)C(=O)O	0.336115	-1.57297	0.24	0.335806	0.484425
Quinic acid	HMDB0003072	6508	C00296	OC1C[C@@](O)(C[C@@H](O)[C@H]1O)C(O)=O	17.0306	4.09006	0.000434	0.0118893	1.1558
Uridine	HMDB0000296	6029	C00299	C1=CN(C(=O)NC1=O)[C@H]2[C@@H]([C@@H]([C@H](O2)CO)O)O	0.187642	-2.41395	0.00119	0.0174477	4.55184
Creatine	HMDB0000064	586	C00300	CN(CC(=O)O)C(=N)N	1.55973	0.6413	0.00398	0.0306942	3.16313
DL-Glutamate	HMDB0060475	611	C00302	NC(CCC(O)=O)C(O)=O	0.614946	-0.701469	0.134	0.229809	0.27014
Pyridoxine	HMDB0000239	1054	C00314	CC1=NC=C(C(=C1O)CO)CO	0.962916	-0.0545182	0.843	0.872329	0.0402819
L-Carnitine	HMDB0000062	2724480	C00318	C[N+](C)(C)C[C@H](CC(=O)[O-])O	2.40082	1.26352	0.0106	0.0494825	0.889525
Oxoadipic acid	HMDB0000225	71	C00322	C(CC(=O)C(=O)O)CC(=O)O	1.12353	0.168034	0.475	0.554966	0.0570072
Citrulline	HMDB0000904	9750	C00327	C(C[C@@H](C(=O)O)N)CNC(=O)N	1.69651	0.762567	0.363	0.454186	0.15453
L-Kynurenine	HMDB0000684	161166	C00328	C1=CC=C(C(=C1)C(=O)C[C@@H](C(=O)O)N)N	2.78015	1.47516	0.00142	0.0194503	0.204366
Deoxyguanosine	HMDB0000085	187790	C00330	C1[C@@H]([C@H](O[C@H]1N2C=NC3=C2NC(=NC3=O)N)CO)O	1.03345	0.0474711	0.935	0.94133	0.0169051
gamma-Aminobutyric acid	HMDB0000112	223130	C00334	C(CC(=O)O)CN	0.77281	-0.371813	0.46	0.540474	0.120671
O-Phosphoethanolamine	HMDB0000224	1015	C00346	C(COP(=O)(O)O)N	0.497927	-1.00599	0.16	0.260657	0.147074
Methylmalonic acid semialdehyde	HMDB0001172	296	C00349	CC(C=O)C(=O)O	11.9013	3.57305	0.00445	0.0321698	0.24125
PE(18:2(9Z,12Z)/15:0)	HMDB0009087	52924358	C00350	CCCCCCCCCCCCCCC(=O)O[C@H](COC(=O)CCCCCCC/C=C\C/C=C\CCCCC)COP(=O)(O)OCCN	3.08708	1.62624	0.0618	0.141393	1.1847
Glucosamine 6-phosphate	HMDB0001254	439217	C00352	C([C@@H]1[C@H]([C@@H]([C@H]([C@H](O1)O)N)O)O)OP(=O)(O)O	0.21051	-2.24804	0.00646	0.0386486	0.552539
Geranylgeranyl-PP	HMDB0004486	447277	C00353	CC(=CCC/C(=C/CC/C(=C/CC/C(=C/COP(=O)(O)OP(=O)(O)O)/C)/C)/C)C	0.982712	-0.0251587	0.948	0.953496	0.0139705
Deoxyadenosine monophosphate	HMDB0000905	12599	C00360	C1[C@@H]([C@H](O[C@H]1N2C=NC3=C2N=CN=C3N)COP(=O)(O)O)O	0.0962957	-3.37639	0.0128	0.0557523	0.457985
5-Thymidylic acid	HMDB0001227	9700	C00364	CC1=CN(C(=O)NC1=O)[C@H]2C[C@@H]([C@H](O2)COP(=O)(O)O)O	1.8523	0.889321	0.28	0.376589	0.182952
Thiamine	HMDB0000235	1130	C00378	CC1=C(SC=[N+]1CC2=CN=C(N=C2N)C)CCO	0.519687	-0.944286	0.0758	0.159088	0.209687
D-Xylitol	HMDB0002917	6912	C00379	C([C@H](C([C@H](CO)O)O)O)O	1.87392	0.906061	0.154	0.254871	0.246809
Cytosine	HMDB0000630	597	C00380	C1=C(NC(=O)N=C1)N	1.04443	0.062718	0.901	0.91775	0.0967022
Xanthine	HMDB0000292	1188	C00385	C1=NC2=C(N1)C(=O)NC(=O)N2	0.352966	-1.5024	0.0573	0.134745	1.88387
Guanosine	HMDB0000133	6802	C00387	C1=NC2=C(N1[C@H]3[C@@H]([C@@H]([C@H](O3)CO)O)O)NC(=NC2=O)N	0.301931	-1.72771	0.0399	0.109264	0.695236
Histamine	HMDB0000870	774	C00388	C1=C(NC=N1)CCN	0.085791	-3.54303	0.0344	0.100029	1.84347
Pyrimidine	HMDB0003361	9260	C00396	C1=CN=CN=C1	3.2411	1.69648	0.0204	0.0717446	0.401157
L-Pipecolic acid	HMDB0000716	439227	C00408	C1CCN[C@@H](C1)C(=O)O	0.0229582	-5.44485	0.0257	0.083086	0.504965
LysoPA(18:1(9Z)/0:0)	HMDB0007855	5497152	C00416	CCCCCCCC/C=C\CCCCCCCC(=O)OC[C@H](COP(=O)(O)O)O	0.105225	-3.24844	0.178	0.279063	0.281192
5-Aminopentanoic acid	HMDB0003355	138	C00431	C(CCN)CC(=O)O	1.38389	0.468726	0.341	0.433432	0.45618
N-Carbamoylputrescine	HMDB0033458	502	C00436	C(CCNC(=O)N)CN	2.76011	1.46473	0.0177	0.0658061	1.58562
Formiminoglutamic acid	HMDB0000854	439233	C00439	C(CC(=O)O)[C@@H](C(=O)O)N=CN	1.75968	0.815311	0.225	0.320417	0.587364
Saccharopine	HMDB0000279	160556	C00449	C(CCN[C@@H](CCC(=O)O)C(=O)O)C[C@@H](C(=O)O)N	4.56813	2.1916	0.107	0.19645	0.355247
Acetoin	HMDB0003243	4068	C00466	CC(C(=O)C)O	72.0259	6.17044	0.266	0.363871	0.611925
Cytidine	HMDB0000089	6253	C00475	C1=CN(C(=O)N=C1N)[C@H]2[C@@H]([C@@H]([C@H](O2)CO)O)O	0.2996	-1.73889	0.00272	0.0257905	0.610433
Bilirubin	HMDB0000054	21252250	C00486	CC1=C(NC(=C1CCC(=O)O)CC2=C(C(=C(N2)/C=C\3/C(=C(C(=O)N3)C)C=C)C)CCC(=O)O)/C=C\4/C(=C(C(=O)N4)C=C)C	1.06684	0.0933374	0.906	0.920142	0.0480932
Itaconic acid	HMDB0002092	811	C00490	C=C(CC(=O)O)C(=O)O	4.79886	2.26269	0.0034	0.0280905	0.875417
Raffinose	HMDB0003213	10542	C00492	C([C@@H]1[C@@H]([C@@H]([C@H](C(O1)OC[C@@H]2[C@H]([C@@H]([C@H](C(O2)O[C@]3([C@H]([C@@H]([C@H](O3)CO)O)O)CO)O)O)O)O)O)O)O	0.119208	-3.06845	0.0326	0.097519	0.531463
Shikimic acid	HMDB0003070	8742	C00493	C1[C@H]([C@@H]([C@@H](C=C1C(=O)O)O)O)O	1.14706	0.197944	0.452	0.534695	0.121117
Cysteic acid	HMDB0002757	25701	C00506	C(C(C(=O)O)N)S(=O)(=O)O	1.25503	0.327722	0.18	0.280509	0.109978
Rhamnose	HMDB0000849	25310	C00507	C[C@H]1[C@@H]([C@H]([C@H](C(O1)O)O)O)O	7.07369	2.82246	0.0224	0.0754641	0.257605
D-Ornithine	HMDB0003374	71082	C00515	C(C[C@H](C(=O)O)N)CN	1.75107	0.808236	0.389	0.477534	0.0946653
Hypotaurine	HMDB0000965	107812	C00519	C(CS(=O)O)N	1.80879	0.855022	0.328	0.422062	0.0615947
Deoxyuridine	HMDB0000012	13712	C00526	C1[C@@H]([C@H](O[C@H]1N2C=CC(=O)NC2=O)CO)O	0.921723	-0.117595	0.84	0.870956	0.399876
Pyridoxamine	HMDB0001431	1052	C00534	CC1=NC=C(C(=C1O)CN)CO	2.40834	1.26804	0.203	0.301459	0.168121
Benzoic acid	HMDB0001870	243	C00539	C1=CC=C(C=C1)C(=O)O	0.686986	-0.541648	0.174	0.275699	0.213814
Norepinephrine	HMDB0000216	439260	C00547	C1=CC(=C(C=C1[C@H](CN)O)O)O	1.35585	0.439198	0.44	0.523474	0.143779
SM(d18:1/16:0)	HMDB0010169	5283590	C00550	CCCCCCCCCCCCCCCC(=O)N[C@@H](COP(=O)(O)OCC[N+](C)(C)C)[C@@H](/C=C/CCCCCCCCCCCCC)O	0.424807	-1.23512	0.411	0.495772	0.312383
Deoxyadenosine	HMDB0000101	13730	C00559	C1[C@@H]([C@H](O[C@H]1N2C=NC3=C2N=CN=C3N)CO)O	16.1663	4.01492	0.0769	0.160427	0.88469
Cyclohexylamine	HMDB0031404	7965	C00571	C1CCC(CC1)N	0.313156	-1.67505	0.0217	0.0735821	0.207929
Cyclic AMP	HMDB0000058	6076	C00575	C1[C@@H]2[C@H]([C@H]([C@@H](O2)N3C=NC4=C3N=CN=C4N)O)OP(=O)(O1)O	0.000448773	-11.1217	0.0308	0.0940258	0.471278
Betaine aldehyde	HMDB0001252	249	C00576	C[N+](C)(C)CC=O	1.2299	0.298536	0.539	0.607908	0.0353679
3-Hydroxybenzoic acid	HMDB0002466	7420	C00587	C1=CC(=CC(=C1)O)C(=O)O	4.02283	2.00821	0.000944	0.0149841	0.19365
Phosphorylcholine	HMDB0001565	8691	C00588	C[N+](C)(C)CCOP(=O)(O)O	5.04575	2.33507	0.0278	0.0876964	1.15497
N-Acetylglutamic acid	HMDB0001138	185	C00624	CC(=O)NC(CCC(=O)O)C(=O)O	5.30165	2.40644	0.00306	0.0267563	0.452781
PI(20:2(11Z,14Z)/16:0)	HMDB0009875	NA	C00626	[H][C@@](COC(=O)CCCCCCCCC\C=C/C\C=C/CCCCC)(COP(O)(=O)O[C@H]1C(O)C(O)C(O)[C@@H](O)C1O)OC(=O)CCCCCCCCCCCCCCC	0.000505995	-10.9486	0.00288	0.0260703	0.219473
Gentisic acid	HMDB0000152	3469	C00628	C1=CC(=C(C=C1O)C(=O)O)O	0.480655	-1.05693	0.00999	0.0494825	0.27068
3-Hydroxyanthranilic acid	HMDB0001476	86	C00632	C1=CC(=C(C(=C1)O)N)C(=O)O	1.83355	0.874637	0.0104	0.0494825	0.265676
4-Hydroxybenzaldehyde	HMDB0011718	126	C00633	C1=CC(=CC=C1C=O)O	2.12514	1.08756	0.0201	0.0711704	0.258721
Indoleacetaldehyde	HMDB0001190	800	C00637	C1=CC=C2C(=C1)C(=CN2)CC=O	0.911531	-0.133636	0.69	0.750564	0.010935
5-Hydroxy-L-tryptophan	HMDB0000472	144	C00643	C1=CC2=C(C=C1O)C(=CN2)CC(C(=O)O)N	4.71823	2.23825	0.125	0.218697	0.277756
N-Acetylmannosamine	HMDB0001129	11096158	C00645	CC(=O)N[C@H]1[C@H]([C@@H]([C@H](O[C@H]1O)CO)O)O	0.62881	-0.669303	0.27	0.368375	0.258918
Glycerophosphocholine	HMDB0000086	71920	C00670	C[N+](C)(C)CCOP(=O)([O-])OC[C@H](CO)O	2.82228	1.49686	0.00257	0.0257247	0.397043
3-Methyl-2-oxovaleric acid	HMDB0000491	47	C00671	CCC(C)C(=O)C(=O)O	0.341884	-1.54842	0.0654	0.146952	3.74423
Deoxyribose 5-phosphate	HMDB0001031	45934311	C00673	C1[C@@H]([C@H](O[C@H]1O)COP(=O)(O)O)O	1.22987	0.298501	0.371	0.461423	0.0573642
Cholic acid	HMDB0000619	221493	C00695	C[C@H](CCC(=O)O)[C@H]1CC[C@@H]2[C@@]1([C@H](C[C@H]3[C@H]2[C@@H](C[C@H]4[C@@]3(CC[C@H](C4)O)C)O)O)C	0.0598755	-4.06189	0.011	0.0506681	1.85611
Oleic acid	HMDB0000207	445639	C00712	CCCCCCCC/C=C\CCCCCCCC(=O)O	1.33601	0.417934	0.187	0.287119	2.55624
Pterin	HMDB0000802	73000	C00715	C1=CN=C2C(=N1)C(=O)N=C(N2)N	0.233414	-2.09904	0.225	0.320417	0.492519
Betaine	HMDB0000043	247	C00719	C[N+](C)(C)CC(=O)[O-]	1.33842	0.420535	0.216	0.31317	0.843018
Cortisol	HMDB0000063	657311	C00735	C[C@]12CCC(=O)C=C1CC[C@@H]3[C@@H]2[C@H](C[C@]4([C@H]3CC[C@]4(C(=O)CO)O)C)O	24.3384	4.60516	0.0791	0.161774	0.418251
Pyridine	HMDB0000926	1049	C00747	C1=CC=NC=C1	0.925811	-0.111211	0.726	0.78075	0.0150756
1,4-beta-D-Glucan	HMDB0006944	53477911	C00760	C([C@H]1[C@@H]([C@H]([C@@H]([C@H](O1)O[C@]2([C@@H](O[C@@H]([C@H]([C@@H]2O)O)O[C@]3([C@@H](O[C@@H]([C@H]([C@@H]3O)O)O)CO)O)CO)O)O)O)O)O	0.193824	-2.36718	0.191	0.291114	0.0747435
Cortisone	HMDB0002802	225609	C00762	C[C@]12CCC(=O)C=C1CC[C@@H]3[C@@H]2C(=O)C[C@]4([C@H]3CC[C@@]4(C(=O)CO)O)C	1.42006	0.505956	0.521	0.592097	0.222395
D-Proline	HMDB0003411	8988	C00763	C1C[C@@H](NC1)C(=O)O	3.99541	1.99834	0.00183	0.0209344	5.46832
Serotonin	HMDB0000259	5202	C00780	C1=CC2=C(C=C1O)C(=CN2)CCN	0.331714	-1.59199	0.00557	0.0362398	0.114475
Urocanic acid	HMDB0000301	736715	C00785	C1=C(NC=N1)/C=C/C(=O)O	0.332756	-1.58746	0.0617	0.141393	0.495021
Epinephrine	HMDB0000068	5816	C00788	CNC[C@@H](C1=CC(=C(C=C1)O)O)O	1.25175	0.323946	0.321	0.4164	0.059334
Creatinine	HMDB0000562	588	C00791	CN1CC(=O)N=C1N	7.7226	2.94909	7.76e-06	0.0014227	2.68395
4-Hydroxycinnamic acid	HMDB0002035	637542	C00811	C1=CC(=CC=C1/C=C/C(=O)O)O	2.90454	1.53831	0.0344	0.100029	0.334766
Citramalic acid	HMDB0000426	441696	C00815	CC(CC(=O)O)(C(=O)O)O	2.84997	1.51095	0.00256	0.0257247	0.77055
D-Glutamine	HMDB0003423	145815	C00819	C(CC(=O)N)[C@H](C(=O)O)N	0.405798	-1.30117	0.123	0.216289	0.256769
Withanolide B	HMDB0030020	14236712	C00828	CC(C1CCC2C3C4OC4C4(O)CC=CC(=O)C4(C)C3CCC12C)C1CC(C)=C(C)C(=O)O1	3.27721	1.71247	0.00225	0.0241469	0.122181
Sphinganine	HMDB0000269	91486	C00836	CCCCCCCCCCCCCCC[C@H]([C@H](CO)N)O	1.12407	0.168734	0.381	0.46993	0.0396505
4-Pyridoxic acid	HMDB0000017	6723	C00847	CC1=NC=C(C(=C1O)C(=O)O)CO	1.06887	0.0960832	0.676	0.736875	0.0796024
Chlorogenic acid	HMDB0003164	1794427	C00852	C1[C@H]([C@H]([C@@H](C[C@@]1(C(=O)O)O)OC(=O)/C=C/C2=CC(=C(C=C2)O)O)O)O	7.72252	2.94907	0.00955	0.0484954	0.270911
L-Histidinol	HMDB0003431	165271	C00860	C1=C(NC=N1)C[C@@H](CO)N	0.22136	-2.17553	0.0166	0.0635316	0.154832
Pantothenic acid	HMDB0000210	6613	C00864	CC(C)(CO)C(C(=O)NCCC(=O)O)O	1.95063	0.963939	0.0621	0.141458	1.77576
Deoxycytidine	HMDB0000014	13711	C00881	C1[C@@H]([C@H](O[C@H]1N2C=CC(=NC2=O)N)CO)O	5.47982	2.45413	0.000464	0.0120756	0.474389
Dihydrothymine	HMDB0000079	93556	C00906	CC1CNC(=O)NC1=O	1.95684	0.968524	0.0074	0.0418663	0.117783
Porphobilinogen	HMDB0000245	1021	C00931	C1=C(C(=C(N1)CN)CC(=O)O)CCC(=O)O	8.53169	3.09283	0.00306	0.0267563	0.481609
D-Mannose	HMDB0000169	18950	C00936	C([C@@H]1[C@H]([C@@H]([C@@H](C(O1)O)O)O)O)O	0.368926	-1.43859	0.0282	0.0884223	0.632345
Cyclic GMP	HMDB0001314	24316	C00942	C1[C@@H]2[C@H]([C@H]([C@@H](O2)N3C=NC4=C3NC(=NC4=O)N)O)OP(=O)(O1)O	0.0033531	-8.22029	0.00989	0.0494825	0.348783
Adenosine 2'-phosphate	HMDB0011617	94136	C00946	C1=NC2=C(C(=N1)N)N=CN2C3[C@@H]([C@@H]([C@H](O3)CO)O)OP(=O)(O)O	0.0167424	-5.90035	0.0609	0.140259	0.358784
Indoleacetic acid	HMDB0000197	802	C00954	C1=CC=C2C(=C1)C(=CN2)CC(=O)O	4.27614	2.09631	0.104	0.192298	0.51431
Aminoadipic acid	HMDB0000510	469	C00956	C(CC(C(=O)O)N)CC(=O)O	0.943671	-0.0836443	0.848	0.876632	0.0837763
Prostaglandin B1	HMDB0002982	5280388	C00959	CCCCC[C@@H](/C=C/C1=C(C(=O)CC1)CCCCCCC(=O)O)O	0.085301	-3.55129	0.000914	0.0149841	0.870285
O-Acetylserine	HMDB0003011	99478	C00979	CC(=O)OC[C@@H](C(=O)O)N	1.33747	0.419511	0.258	0.354793	0.399684
5-Aminopentanamide	HMDB0012176	439358	C00990	C(CCN)CC(=O)N	5.36523	2.42364	0.00434	0.0318165	1.02533
D-Alanyl-D-alanine	HMDB0003459	5460362	C00993	C[C@H](C(=O)N[C@H](C)C(=O)O)N	0.120528	-3.05256	0.000124	0.0064542	0.268295
Trigonelline	HMDB0000875	5570	C01004	C[N+]1=CC=CC(=C1)C(=O)[O-]	1.2481	0.319729	0.401	0.489954	0.046337
4-Guanidinobutanoic acid	HMDB0003464	500	C01035	C(CC(=O)O)CN=C(N)N	3.56165	1.83255	0.0141	0.0584785	1.50173
Ascorbic acid	HMDB0000044	54670067	C01041	C([C@@H]([C@@H]1C(=C(C(=O)O1)O)O)O)O	1.09559	0.131712	0.922	0.931847	0.0170218
N-Acetyl-L-aspartic acid	HMDB0000812	65065	C01042	CC(=O)N[C@@H](CC(=O)O)C(=O)O	0.764381	-0.387637	0.723	0.778328	0.098412
N-methyl-L-glutamic Acid	HMDB0062660	439377	C01046	[H][C@@](CCC(O)=O)(NC)C(O)=O	1.63989	0.7136	0.133	0.229607	0.419943
L-Theanine	HMDB0034365	439378	C01047	CCNC(=O)CCC(C(=O)O)N	1.72201	0.784095	0.0466	0.121886	0.171587
N-Acetyl-beta-alanine	HMDB0061880	76406	C01073	CC(=O)NCCC(O)=O	0.572305	-0.805143	0.152	0.253171	0.124965
Acetylhomoserine	HMDB0029423	528	C01077	CC(=O)OCCC(C(=O)O)N	0.729416	-0.455186	0.456	0.538204	0.0213868
Thiamine monophosphate	HMDB0002666	3382778	C01081	CC1=C(SC=[N+]1CC2=CN=C(N=C2N)C)CCOP(=O)(O)[O-]	1.92434	0.944362	0.067	0.148714	0.202488
Trehalose	HMDB0000975	7427	C01083	C([C@@H]1[C@H]([C@@H]([C@H]([C@H](O1)O[C@@H]2[C@@H]([C@H]([C@@H]([C@H](O2)CO)O)O)O)O)O)O)O	0.307682	-1.70049	0.03	0.0923964	0.332397
(R)-3-Hydroxybutyric acid	HMDB0000011	92135	C01089	C[C@H](CC(=O)O)O	12.07	3.59335	0.163	0.263893	0.695545
Orotidine	HMDB0000788	92751	C01103	C1=C(N(C(=O)NC1=O)[C@H]2[C@@H]([C@@H]([C@H](O2)CO)O)O)C(=O)O	1.07477	0.104022	0.873	0.89713	0.0567868
Trimethylamine N-oxide	HMDB0000925	1145	C01104	C[N+](C)(C)[O-]	0.638444	-0.647368	0.0213	0.0730407	0.113865
1,2,3-Trihydroxybenzene	HMDB0013674	3446	C01108	C1=CC(=C(C(=C1)O)O)O	1.37331	0.45766	0.247	0.343753	0.0689233
D-Arabinose 5-phosphate	HMDB0011734	188324	C01112	C([C@H]([C@H]([C@@H](C=O)O)O)O)OP(=O)(O)O	2594.18	11.3411	0.0129	0.0559537	0.205718
4-Hydroxyphenylpyruvic acid	HMDB0000707	979	C01179	C1=CC(=CC=C1CC(=O)C(=O)O)O	42.8425	5.42097	0.0478	0.122864	2.43499
2-Oxo-4-methylthiobutanoic acid	HMDB0001553	473	C01180	CSCCC(=O)C(=O)O	0.499461	-1.00156	0.154	0.254871	0.402858
4-Trimethylammoniobutanoic acid	HMDB0001161	134	C01181	C[N+](C)(C)CCCC(=O)O	0.0608294	-4.03909	0.0105	0.0494825	1.2356
Nicotinic acid mononucleotide	HMDB0001132	53477721	C01185	C1C(C=CC=[N+]1[C@H]2[C@@H]([C@@H]([C@H](O2)COP(=O)(O)[O-])O)O)C(=O)O	0.526439	-0.925663	0.321	0.4164	0.168617
3-(2-Hydroxyphenyl)propanoic acid	HMDB0033752	873	C01198	C1=CC=C(C(=C1)CCC(=O)O)O	16.2879	4.02573	0.00346	0.0283611	3.69945
2-Keto-3-deoxy-D-gluconic acid	HMDB0001353	194024	C01216	C([C@H]([C@@H](CO)O)O)C(=O)C(=O)O	0.178053	-2.48962	0.0638	0.144295	1.27692
N-Acetyl-L-glutamate 5-semialdehyde	HMDB0006488	192878	C01250	CC(=O)N[C@@H](CCC=O)C(=O)O	7.40448	2.8884	0.00174	0.0205861	0.866186
Anserine	HMDB0000194	112072	C01262	CN1C=NC=C1C[C@@H](C(=O)O)NC(=O)CCN	0.80995	-0.304095	0.516	0.588342	0.0557742
Prostaglandin I2	HMDB0001335	5282411	C01312	CCCCC[C@@H](/C=C/[C@H]1[C@@H](C[C@H]2[C@@H]1C/C(=C/CCCC(=O)O)/O2)O)O	0.363268	-1.46089	0.0214	0.0730407	0.324476
3'-AMP	HMDB0003540	41211	C01367	C1=NC2=C(C(=N1)N)N=CN2[C@H]3[C@@H]([C@@H]([C@H](O3)CO)OP(=O)(O)O)O	0.0275139	-5.18369	0.0698	0.150654	0.37105
Maleic acid	HMDB0000176	444972	C01384	C(=C\C(=O)O)\C(=O)O	6.84582	2.77522	0.00863	0.0453729	0.891992
(alpha-D-mannosyl)7-beta-D-mannosyl-diacetylchitobiosyl-L-asparagine, isoform A (protein)	HMDB0062251	602	C01401	CC(N)C(O)=O	0.727018	-0.459938	0.186	0.286853	0.358691
Gallic acid	HMDB0005807	370	C01424	C1=C(C=C(C(=C1O)O)O)C(=O)O	3.07602	1.62106	0.124	0.21768	0.415367
Glutamylglutamic acid	HMDB0028818	439500	C01425	C(CC(=O)O)[C@@H](C(=O)N[C@@H](CCC(=O)O)C(=O)O)N	0.411578	-1.28076	0.0848	0.167508	0.191532
Tylosin	HMDB0034108	6260974	C01457	CCC1C(/C=C(/C=C/C(=O)C(CC(C(C(C(CC(=O)O1)O)C)OC2C(C(C(C(O2)C)OC3CC(C(C(O3)C)O)(C)O)N(C)C)O)CC=O)C)\C)COC4C(C(C(C(O4)C)O)OC)OC	310.199	8.27705	0.222	0.317884	0.16153
trans-Ferulic acid	HMDB0000954	445858	C01494	COC1=C(C=CC(=C1)/C=C/C(=O)O)O	3.2372	1.69475	0.118	0.209621	0.717664
L-Iditol	HMDB0011632	656655	C01507	C([C@@H]([C@H]([C@@H]([C@H](CO)O)O)O)O)O	0.356863	-1.48656	0.117	0.208914	0.422052
Ricinine	HMDB0042006	10666	C01526	COC1=C(C#N)C(=O)N(C)C=C1	0.646593	-0.629069	0.0134	0.0568968	0.156468
Ethyl carbamate	HMDB0031219	5641	C01537	CCOC(=O)N	1.18243	0.241752	0.515	0.587845	0.0271552
o-Cresol	HMDB0002055	335	C01542	CC1=CC=CC=C1O	2.92336	1.54763	0.0321	0.0963	0.534794
2-Furoic acid	HMDB0000617	6919	C01546	C1=COC(=C1)C(=O)O	1.00709	0.0101996	0.961	0.963777	0.00331773
Allantoin	HMDB0000462	204	C01551	C1(C(=O)NC(=O)N1)NC(=O)N	4.33412	2.11574	0.0908	0.175367	0.445617
Bergapten	HMDB0030637	2355	C01557	COC1=C2C=CC(=O)OC2=CC3=C1C=CO3	0.276844	-1.85286	1.99e-05	0.00230177	1.94339
Calcidiol	HMDB0003550	5283731	C01561	C[C@H](CCCC(C)(C)O)[C@H]1CC[C@@H]\2[C@@]1(CCC/C2=C\C=C/3\C[C@H](CCC3=C)O)C	7.48076	2.90319	0.00838	0.0445081	0.38939
Capric acid	HMDB0000511	2969	C01571	CCCCCCCCCC(=O)O	0.173336	-2.52836	0.0538	0.131161	0.592026
Linamarin	HMDB0033699	11128	C01594	CC(C)(C#N)O[C@H]1[C@@H]([C@H]([C@@H]([C@H](O1)CO)O)O)O	0.0172528	-5.85703	0.029	0.0901164	0.72837
Melatonin	HMDB0001389	896	C01598	CC(=O)NCCC1=CNC2=C1C=C(C=C2)OC	0.303157	-1.72186	0.222	0.317884	0.185705
Pelargonic acid	HMDB0000847	8158	C01601	CCCCCCCCC(=O)O	0.921932	-0.117267	0.379	0.468574	0.2025
Phlorizin	HMDB0036634	6072	C01604	OC[C@H]1O[C@@H](OC2=CC(O)=CC(O)=C2C(=O)CCC2=CC=C(O)C=C2)[C@H](O)[C@@H](O)[C@@H]1O	8.20796	3.03702	0.00595	0.037313	2.79085
Stachyose	HMDB0003553	439531	C01613	C([C@@H]1[C@@H]([C@@H]([C@H]([C@H](O1)OC[C@@H]2[C@@H]([C@@H]([C@H]([C@H](O2)OC[C@@H]3[C@H]([C@@H]([C@H]([C@H](O3)O[C@]4([C@H]([C@@H]([C@H](O4)CO)O)O)CO)O)O)O)O)O)O)O)O)O)O	0.718608	-0.476724	0.532	0.602625	0.0234228
Threonic acid	HMDB0000943	151152	C01620	C([C@H]([C@@H](C(=O)O)O)O)O	2.05854	1.04162	0.0215	0.0731422	0.167979
N-Acetyl-L-tyrosine	HMDB0000866	68310	C01657	CC(=O)N[C@@H](CC1=CC=C(C=C1)O)C(=O)O	3.15037	1.65552	0.000231	0.0082921	0.777113
Nopalinic acid	HMDB0029437	4474580	C01683	C(CC(C(=O)O)NC(CCC(=O)O)C(=O)O)CN	1.34361	0.426117	0.484	0.559205	0.0352016
Kynurenic acid	HMDB0000715	3845	C01717	C1=CC=C2C(=C1)C(=O)C=C(N2)C(=O)O	3.07889	1.62241	0.00147	0.0196188	0.979284
Mesaconic acid	HMDB0000749	643798	C01732	C/C(=C\C(=O)O)/C(=O)O	1.78451	0.835531	0.0123	0.0542555	0.177583
Racemethionine	HMDB0033951	876	C01733	CSCCC(C(=O)O)N	0.8798	-0.184752	0.706	0.763977	0.10229
Nebularine	HMDB0029956	68368	C01736	C1=C2C(=NC=N1)N(C=N2)C3C(C(C(O3)CO)O)O	0.0959724	-3.38124	0.0726	0.153924	0.296814
Desaminotyrosine	HMDB0002199	10394	C01744	C1=CC(=CC=C1CCC(=O)O)O	0.601632	-0.733047	0.139	0.237211	0.147953
Piperidine	HMDB0034301	8082	C01746	C1CCNCC1	3.8445	1.9428	0.0335	0.0990724	0.449853
Xanthosine	HMDB0000299	64959	C01762	C1=NC2=C(N1[C@H]3[C@@H]([C@@H]([C@H](O3)CO)O)O)NC(=O)NC2=O	0.268617	-1.89638	0.0106	0.0494825	0.520874
Maltotriose	HMDB0001262	439586	C01835	C([C@@H]1[C@H]([C@@H]([C@H]([C@H](O1)O[C@@H]2[C@H](O[C@@H]([C@@H]([C@H]2O)O)O[C@@H]3[C@H](OC([C@@H]([C@H]3O)O)O)CO)CO)O)O)O)O	0.257586	-1.95688	0.0149	0.0605895	0.300266
Pyroglutamic acid	HMDB0000267	7405	C01879	C1CC(=O)N[C@@H]1C(=O)O	0.489727	-1.02995	0.211	0.310242	0.395431
Aminoacetone	HMDB0002134	215	C01888	CC(=O)CN	1.53335	0.616685	0.214	0.312446	0.0983389
Dethiobiotin	HMDB0003581	445027	C01909	C[C@H]1[C@H](NC(=O)N1)CCCCCC(=O)O	6.16285	2.6236	0.0661	0.147979	0.322035
Glycocholic acid	HMDB0000138	23617285	C01921	C[C@H](CCC(=O)NCC(=O)O)[C@H]1CC[C@@H]2[C@@]1([C@H](C[C@H]3[C@H]2[C@@H](CC4[C@@]3(CC[C@H](C4)O)C)O)O)C	0.179121	-2.48099	0.192	0.291359	0.131331
Homo-L-arginine	HMDB0000670	9085	C01924	C(CCN=C(N)N)C[C@@H](C(=O)O)N	2.14661	1.10206	0.126	0.220077	0.139956
Histidinal	HMDB0012234	775	C01929	C1=C(NC=N1)CC(C=O)N	0.303405	-1.72068	0.0564	0.134353	0.610688
L-Norleucine	HMDB0001645	21236	C01933	CCCC[C@@H](C(=O)O)N	1.30366	0.382562	0.446	0.5288	0.442591
Acetylcholine	HMDB0000895	6060	C01996	CC(=O)OCC[N+](C)(C)C	1.49972	0.584697	0.3	0.39632	0.744123
3-Phenylpropyl 2-methylpropanoate	HMDB0034472	7662	C02008	CC(C)C(=O)OCCCC1=CC=CC=C1	4.42481	2.14562	0.0719	0.153063	0.113848
Glycyl-glycine	HMDB0011733	11163	C02037	C(C(=O)NCC(=O)O)N	0.986727	-0.0192773	0.956	0.959688	0.00395828
Indolelactic acid	HMDB0000671	92904	C02043	C1=CC=C2C(=C1)C(=CN2)CC(C(=O)O)O	0.302114	-1.72683	0.0586	0.136777	0.357278
L-Erythrulose	HMDB0006293	5460032	C02045	C([C@@H](C(=O)CO)O)O	0.328358	-1.60666	0.0099	0.0494825	0.548121
Maltotetraose	HMDB0001296	439639	C02052	C([C@@H]1[C@H]([C@@H]([C@H]([C@H](O1)O[C@@H]2[C@H](O[C@@H]([C@@H]([C@H]2O)O)O[C@@H]3[C@H](O[C@@H]([C@@H]([C@H]3O)O)O[C@@H]4[C@H](OC([C@@H]([C@H]4O)O)O)CO)CO)CO)O)O)O)O	0.519204	-0.945626	0.198	0.296147	0.0844352
Pseudouridine	HMDB0000767	15047	C02067	C1=C(C(=O)NC(=O)N1)[C@H]2[C@@H]([C@@H]([C@H](O2)CO)O)O	0.0949527	-3.39665	0.0156	0.0623805	1.29597
Dihydrolipoate	HMDB0012210	421	C02147	C(CCC(=O)O)CC(CCS)S	4.93458	2.30293	0.118	0.209621	0.63208
Glyceraldehyde	HMDB0001051	751	C02154	C(C(C=O)O)O	0.481873	-1.05327	0.0422	0.112931	1.69275
Glycylleucine	HMDB0000759	92843	C02155	CC(C)C[C@@H](C(=O)O)NC(=O)CN	2.72633	1.44696	0.0807	0.164049	0.321413
Isopimpinellin	HMDB0034312	68079	C02162	COC1=C2C=COC2=C(C3=C1C=CC(=O)O3)OC	7.27123	2.8622	0.00055	0.0130125	0.616294
5,7-Dihydroxyisoflavone	HMDB0030699	5377381	C02168	C1=CC=C(C=C1)C2=COC3=CC(=CC(=C3C2=O)O)O	147.44	7.20398	0.0166	0.0635316	2.09142
Methylmalonic acid	HMDB0000202	487	C02170	CC(C(=O)O)C(=O)O	3.26444	1.70684	0.0152	0.0613302	4.86454
1-Methyladenine	HMDB0011599	78821	C02216	CN1C=NC2=NC=NC2=C1N	0.317211	-1.65648	0.0478	0.122864	0.333138
Citraconic acid	HMDB0000634	643798	C02226	C/C(=C/C(=O)O)/C(=O)O	1.58751	0.666764	0.041	0.110842	0.170836
2-Aminonaphthalene	HMDB0041802	7057	C02227	NC1=CC2=CC=CC=C2C=C1	0.113848	-3.13482	0.145	0.244643	0.226299
3-Methylguanine	HMDB0001566	76292	C02230	CN1C2=C(C(=O)N=C1N)NC=N2	3.53242	1.82066	3.2e-05	0.002776	2.38103
Pyrrolidonecarboxylic acid	HMDB0000805	499	C02237	C1CC(=O)NC1C(=O)O	0.830246	-0.26839	0.361	0.452227	0.0732257
7-Methyladenine	HMDB0011614	71593	C02241	CN1C=NC2=C1C(=NC=N2)N	7.95922	2.99263	0.000575	0.0133017	0.214806
7-Methylguanine	HMDB0000897	11361	C02242	CN1C=NC2=C1C(=O)N=C(N2)N	6.94203	2.79536	2.25e-05	0.00234225	1.04058
L-Cystathionine	HMDB0000099	439258	C02291	C(CSC[C@@H](C(=O)O)N)[C@@H](C(=O)O)N	0.771413	-0.374425	0.748	0.796999	0.046472
Methylguanidine	HMDB0001522	10111	C02294	CN=C(N)N	0.779365	-0.35963	0.414	0.497661	0.0874815
Sinapyl alcohol	HMDB0013070	5280507	C02325	COC1=CC(=CC(=C1O)OC)/C=C/CO	0.0773864	-3.69178	0.151	0.252719	0.174815
5-Methylcytosine	HMDB0002894	65040	C02376	CC1=C(NC(=O)N=C1)N	1.63575	0.709955	0.181	0.281646	0.256681
Mercaptopurine	HMDB0015167	667490	C02380	C1=NC2=C(N1)C(=S)N=CN2	1.33424	0.416016	0.184	0.285461	0.116902
N'-Formylkynurenine	HMDB0001200	910	C02406	C1=CC=C(C(=C1)C(=O)CC(C(=O)O)N)NC=O	0.769882	-0.377291	0.512	0.585705	0.0425172
Homocitrulline	HMDB0000679	65072	C02427	C(CCNC(=O)N)C[C@@H](C(=O)O)N	2.07858	1.0556	0.0245	0.0812245	0.213587
Xanthurenic acid	HMDB0000881	5699	C02470	C1=CC2=C(C(=C1)O)NC(=CC2=O)C(=O)O	9514.23	13.2159	0.000855	0.0149841	0.437583
1-Methyladenosine	HMDB0003331	27476	C02494	CN1C=NC2=C(C1=N)N=CN2[C@H]3[C@@H]([C@@H]([C@H](O3)CO)O)O	2.03647	1.02607	0.0339	0.0994082	0.260752
2-Biphenylol	HMDB0032582	7017	C02499	C1=CC=C(C=C1)C2=CC=CC=C2O	0.901099	-0.150242	0.668	0.731218	0.032845
p-Anisic acid	HMDB0001101	7478	C02519	COC1=CC=C(C=C1)C(=O)O	10.7413	3.4251	0.0111	0.0509035	0.281618
Chenodeoxycholic acid	HMDB0000518	10133	C02528	C[C@H](CCC(=O)O)[C@H]1CC[C@@H]2[C@@]1(CC[C@H]3[C@H]2[C@@H](C[C@H]4[C@@]3(CC[C@H](C4)O)C)O)C	0.00256821	-8.60502	0.00682	0.0401108	9.10671
N-Methylhydantoin	HMDB0003646	69217	C02565	CN1CC(=O)NC1=O	3.08476	1.62516	0.000284	0.00923888	0.0889612
L-Acetylcarnitine	HMDB0000201	7045767	C02571	CC(=O)OC(CC(=O)[O-])C[N+](C)(C)C	0.701369	-0.511755	0.397	0.485637	0.779448
Isobutyric acid	HMDB0001873	6590	C02632	CC(C)C(=O)O	0.051544	-4.27805	0.00616	0.0378434	6.98957
Crustecdysone	HMDB0030180	271605	C02633	CC12CCC3C(=CC(=O)C4C3(CC(C(C4)O)O)C)C1(CCC2C(C)(C(CCC(C)(C)O)O)O)O	1.31764	0.397959	0.522	0.592587	0.168843
Ureidopropionic acid	HMDB0000026	111	C02642	C(CNC(=O)N)C(=O)O	0.273529	-1.87024	0.339	0.431945	0.113761
Acetone cyanohydrin	MA3TEM059	5632	C02659	CCCCOC(=O)C1=CC=CC=C1NC2=CC=CC(=C2)C(F)(F)F	4.46179	2.15762	0.00574	0.0368848	0.712071
Dodecanedioic acid	HMDB0000623	12736	C02678	C(CCCCCC(=O)O)CCCCC(=O)O	0.0257532	-5.27911	0.00401	0.0306942	0.958274
Dodecanoic acid	HMDB0000638	3893	C02679	CCCCCCCCCCCC(=O)O	0.769611	-0.377799	0.411	0.495772	0.13942
N-Acetylleucine	HMDB0011756	70912	C02710	CC(C)C[C@@H](C(=O)O)NC(=O)C	0.413742	-1.2732	0.0818	0.164708	0.286318
N-Acetyl-L-methionine	HMDB0011745	6180	C02712	CC(=O)NC(CCSC)C(=O)O	0.325449	-1.6195	0.062	0.141458	0.634401
N-Acetylputrescine	HMDB0002064	122356	C02714	CC(=O)NCCCCN	23.535	4.55674	0.00761	0.0428217	4.63971
N6-Acetyl-L-lysine	HMDB0000206	92832	C02727	CC(=O)NCCCC[C@@H](C(=O)O)N	8.18176	3.03241	0.000248	0.0086056	2.76359
Thiazole	HMDB0029713	92934	C02740	C1=CSC=N1	56.4727	5.81948	0.0837	0.165965	4.8327
benzene-1,2,4-triol	METPA0328	NA	C02814	NA	3.91999	1.97085	0.00728	0.0415262	0.33876
Imidazoleacetic acid	HMDB0002024	96215	C02835	C1=C(NC=N1)CC(=O)O	0.824451	-0.278494	0.709	0.765632	0.0135419
Butyrylcarnitine	HMDB0002013	439829	C02862	CCCC(=O)OC(CC(=O)[O-])C[N+](C)(C)C	0.312108	-1.67988	0.0962	0.183079	0.505918
4-Aminobutyraldehyde	HMDB0001080	3835	C02903	C(CC=O)CN	0.776216	-0.36547	0.0242	0.0804863	0.113568
1-Methylnicotinamide	HMDB0000699	457	C02918	C[N+]1=CC=CC(=C1)C(=O)N	26.9217	4.7507	8.04e-05	0.00492332	0.352019
3-Dehydrosphinganine	HMDB0001480	439853	C02934	CCCCCCCCCCCCCCCC(=O)[C@H](CO)N	2.00285	1.00205	0.19	0.290015	0.374959
4-Acetamidobutanoic acid	HMDB0003681	18189	C02946	CC(=O)NCCCC(=O)O	3.36059	1.74872	0.000356	0.0106479	0.279448
Dihydrobiopterin	HMDB0000038	252	C02953	CC(C(C1=NC2=C(NC1)NC(=NC2=O)N)O)O	7.12271	2.83243	0.00311	0.0267563	0.218326
Cytarabine	HMDB0015122	6253	C02961	C1=CN(C(=O)N=C1N)[C@H]2[C@H]([C@@H]([C@H](O2)CO)O)O	0.369264	-1.43727	0.00138	0.0191544	0.849227
Beta-Glycerophosphoric acid	HMDB0002520	2526	C02979	C(C(CO)OP(=O)(O)O)O	0.319562	-1.64583	0.0148	0.0604188	0.643145
Methionine sulfoxide	HMDB0002005	847	C02989	CS(=O)CCC(C(=O)O)N	1.39105	0.476171	0.298	0.395182	0.0622902
L-Palmitoylcarnitine	HMDB0000222	11953816	C02990	CCCCCCCCCCCCCCCC(=O)O[C@H](CC(=O)[O-])C[N+](C)(C)C	0.654856	-0.610751	0.458	0.539342	0.169025
N-Acetylhistidine	HMDB0032055	273260	C02997	CC(=O)NC(CC1=CN=CN1)C(=O)O	0.677853	-0.560956	0.189	0.288912	0.274792
N-Acetylmuramoyl-Ala	HMDB0060494	5462248	C02999	[H][C@](C)(O[C@@]1([H])[C@]([H])(O)[C@@]([H])(CO)O[C@]([H])(O)[C@]1([H])N=C(C)O)C(O)=N[C@]([H])(C)C(O)=O	4.52845	2.17902	0.0788	0.161683	0.679555
Propionylcarnitine	HMDB0000824	107738	C03017	CCC(=O)OC(CC(=O)[O-])C[N+](C)(C)C	2.36275	1.24047	0.176	0.2776	0.709054
Lithocholate 3-O-glucuronide	HMDB0002513	126511	C03033	C[C@H](CCC(=O)O)[C@H]1CC[C@@H]2[C@@]1(CC[C@H]3[C@H]2CC[C@H]4[C@@]3(CC[C@@H](C4)O[C@H]5[C@@H]([C@H]([C@@H]([C@H](O5)C(=O)O)O)O)O)C)C	4.89488	2.29127	0.161	0.261877	0.376456
2-Hydroxystearic acid	HMDB0062549	439887	C03045	CCCCCCCCCCCCCCCC[C@H](O)C(O)=O	5.35909	2.42199	0.143	0.242054	1.54262
N,N-Dimethylformamide	HMDB0001888	6228	C03134	CN(C)C=O	1.11031	0.150969	0.0863	0.168869	0.031368
N-Formyl-L-methionine	HMDB0001015	6995182	C03145	CSCC[C@H](C(=O)O)NC=O	1.51507	0.599383	0.186	0.286853	0.0840198
Nicotinamide riboside	HMDB0000855	439924	C03150	C1=CC(=C[N+](=C1)[C@H]2[C@@H]([C@@H]([C@H](O2)CO)O)O)C(=O)N	2.63051	1.39534	0.0956	0.18227	0.203334
L-2-Hydroxyglutaric acid	HMDB0000694	439939	C03196	C(CC(=O)O)[C@@H](C(=O)O)O	3.85699	1.94748	0.0256	0.083086	0.92097
Argininosuccinic acid	HMDB0000052	16950	C03406	C(C[C@@H](C(=O)O)N)CN=C(N)N[C@@H](CC(=O)O)C(=O)O	4.15255	2.054	0.00045	0.0120115	0.221342
N-Glycolylneuraminic acid	HMDB0000833	16738688	C03410	C1[C@@H]([C@H]([C@@H](O[C@@]1(C(=O)O)O)[C@@H]([C@@H](CO)O)O)NC(=O)CO)O	0.56157	-0.832463	0.531	0.602147	0.0598145
Ethyl oleate	HMDB0034451	5364430	C03425	CCCCCCCC/C=C/CCCCCCCC(=O)OCC	0.986839	-0.0191129	0.935	0.94133	0.0450721
N-Acetyl-L-phenylalanine	HMDB0000512	74839	C03519	CC(=O)N[C@@H](CC1=CC=CC=C1)C(=O)O	23.0391	4.52601	0.00111	0.0167465	0.752627
Glycolic acid	HMDB0000115	757	C03547	C(C(=O)O)O	0.711356	-0.491357	0.0213	0.0730407	0.253403
Mesna	HMDB0003745	598	C03576	C(CS(=O)(=O)O)S	0.0259541	-5.2679	0.036	0.102956	1.2857
5-Methyldeoxycytidine	HMDB0002224	440055	C03592	CC1=CN(C(=O)N=C1N)[C@H]2CC([C@H](O2)CO)O	1.36303	0.446818	0.623	0.689939	0.087566
Asymmetric dimethylarginine	HMDB0001539	123831	C03626	CN(C)C(=NCCC[C@@H](C(=O)O)N)N	3.91797	1.97011	0.0544	0.131941	0.334337
1-Kestose	HMDB0011729	440080	C03661	C([C@@H]1[C@H]([C@@H]([C@H]([C@H](O1)O[C@]2([C@H]([C@@H]([C@H](O2)CO)O)O)CO[C@]3([C@H]([C@@H]([C@H](O3)CO)O)O)CO)O)O)O)O	0.202204	-2.30611	0.00876	0.0457519	0.40373
2-Aminoisobutyric acid	HMDB0001906	6119	C03665	CC(C)(C(=O)O)N	1.27774	0.353599	0.444	0.527029	0.0713219
Hydroxyphenyllactic acid	HMDB0000755	9378	C03672	C1=CC(=CC=C1CC(C(=O)O)O)O	39.3939	5.2999	0.00773	0.0429689	2.23294
gamma-Glutamylalanine	HMDB0006248	440103	C03740	C[C@@H](C(=O)O)NC(=O)CC[C@@H](C(=O)O)N	0.335317	-1.5764	0.111	0.201308	0.896566
3-Hydroxymethylglutaric acid	HMDB0000355	1662	C03761	CC(CC(=O)O)(CC(=O)O)O	0.180646	-2.46876	0.0343	0.100029	0.841012
2-Oxoarginine	HMDB0004225	558	C03771	C(CC(=O)C(=O)O)CN=C(N)N	4.52445	2.17774	0.00242	0.0254467	0.198143
1H-Indol-3-ylacetyl-myo-inositol	HMDB0031182	NA	C03868	O[C@H]1[C@H](O)[C@@H](O)[C@H](OC(=O)CC2=CNC3=CC=CC=C23)[C@H](O)[C@@H]1O	1.31678	0.39701	0.197	0.295926	0.0754554
L-Targinine	HMDB0029416	132862	C03884	CN=C(N)NCCC[C@@H](C(=O)O)N	1.88386	0.913692	0.236	0.331995	0.152681
Thiomorpholine 3-carboxylate	HMDB0059611	440159	C03901	OC(=O)C1CSCCN1	1.10659	0.146123	0.744	0.795179	0.103918
Thyrotropin releasing hormone	HMDB0060080	638678	C03958	[H][C@@](CC1=CN=CN1)(NC(=O)[C@]1([H])CCC(=O)N1)C(=O)N1CCC[C@@]1([H])C(N)=O	5.98977	2.5825	0.005	0.0344331	0.221461
(2E)-Decenoyl-ACP	HMDB0062225	2901	C03969	NC1(CCCC1)C(O)=O	2.65805	1.41037	0.00827	0.0442558	0.216413
Malonic acid	HMDB0000691	867	C04025	C(C(=O)O)C(=O)O	2.32785	1.219	0.00324	0.0272003	0.494552
LysoPA(16:0/0:0)	HMDB0007853	89566	C04036	CCCCCCCCCCCCCCCC(=O)OC[C@H](COP(=O)(O)O)O	0.63066	-0.665066	0.533	0.603101	0.100667
Bovinic acid	HMDB0003797	5280644	C04056	CCCCCC/C=C/C=C\CCCCCCCC(=O)O	1.226	0.293961	0.628	0.693264	0.228617
LysoPC(16:0)	HMDB0010382	460602	C04230	CCCCCCCCCCCCCCCC(=O)OC[C@H](COP(=O)([O-])OCC[N+](C)(C)C)O	0.309211	-1.69333	0.155	0.255713	3.20085
N-Acetyl-glucosamine 1-phosphate	HMDB0001367	7115	C04256	CC(=O)N[C@@H]1[C@H]([C@@H]([C@H](OC1OP(=O)(O)O)CO)O)O	0.102474	-3.28668	0.0402	0.109264	0.287898
(R)-2,3-Dihydroxy-isovalerate	HMDB0012141	440279	C04272	CC(C)([C@H](C(=O)O)O)O	1.07116	0.0991792	0.802	0.839077	0.0304461
5-(2-Hydroxyethyl)-4-methylthiazole	HMDB0032985	1136	C04294	CC1=C(SC=N1)CCO	0.337854	-1.56553	0.0712	0.151884	0.372367
Dimethylethanolamine	HMDB0032231	7902	C04308	CN(C)CCO	0.358847	-1.47856	0.0389	0.107956	0.126147
N-Succinyl-L,L-2,6-diaminopimelate	HMDB0012267	25202447	C04421	C(C[C@@H](C(=O)O)NC(=O)CCC(=O)O)CC(C(=O)O)N	3.69266	1.88466	0.0058	0.0370063	0.261713
N-Succinyl-2-amino-6-ketopimelate	HMDB0012266	440349	C04462	C(C[C@@H](C(=O)O)NC(=O)CCC(=O)O)CC(=O)C(=O)O	0.345476	-1.53334	0.00605	0.0374884	0.192372
Deoxycholic acid	HMDB0000626	222528	C04483	C[C@H](CCC(=O)O)[C@H]1CC[C@@H]2[C@@]1([C@H](C[C@H]3[C@H]2CC[C@H]4[C@@]3(CC[C@H](C4)O)C)O)C	0.00344248	-8.18233	0.0213	0.0730407	1.36029
2-(3,4-Dihydroxybenzoyloxy)-4,6-dihydroxybenzoate	HMDB0059651	440370	C04524	OC(=O)C1=C(O)C=C(O)C=C1OC(=O)C1=CC(O)=C(O)C=C1	0.218786	-2.1924	0.00306	0.0267563	0.396035
15-KETE	HMDB0010210	5280701	C04577	CCCCCC(=O)/C=C/C=C\C/C=C\C/C=C\CCCC(=O)O	1.52029	0.604343	0.143	0.242054	0.108158
2-acetyl-1-alkyl-sn-glycero-3-phosphocholine	METPA0517	NA	C04598	NA	0.381732	-1.38937	0.232	0.328141	2.06425
Cosmosiin	HMDB0037340	5280704	C04608	OC[C@H]1O[C@@H](OC2=CC(O)=C3C(=O)C=C(OC3=C2)C2=CC=C(O)C=C2)[C@H](O)[C@@H](O)[C@@H]1O	78.9458	6.30279	0.0859	0.168403	0.222111
13-L-Hydroperoxylinoleic acid	HMDB0003871	6437847	C04717	CCCCC[C@@H](/C=C/C=C\CCCCCCCC(=O)O)OO	0.605553	-0.723676	0.0824	0.164958	0.195299
Phosphoribosyl formamidocarboxamide	HMDB0001439	166760	C04734	C1=NC(=C(N1[C@H]2[C@@H]([C@@H]([C@H](O2)COP(=O)(O)O)O)O)NC=O)C(=O)N	4.3975	2.13668	9.53e-05	0.00522144	0.288682
20-Hydroxy-leukotriene B4	HMDB0001509	5280745	C04853	C(CC/C=C\C[C@H](/C=C/C=C/C=C\[C@H](CCCC(=O)O)O)O)CCO	0.0510018	-4.29331	0.16	0.260657	0.463068
Apiin	HMDB0030843	5840046	C04858	C1C(C(C(O1)OC2C(C(C(OC2OC3=CC(=C4C(=C3)OC(=CC4=O)C5=CC=C(C=C5)O)O)CO)O)O)O)(CO)O	35.721	5.1587	0.00219	0.0239978	0.221647
Histidinyl-Leucine	HMDB0028889	440549	C05010	CC(C)CC(NC(=O)C(N)CC1=CN=CN1)C(O)=O	1.36713	0.451153	0.484	0.559205	0.230871
Ureidoisobutyric acid	HMDB0002031	160663	C05100	CC(CNC(=O)N)C(=O)O	1.88391	0.913733	0.0987	0.186473	0.0516981
7-Dehydrodesmosterol	HMDB0003896	440558	C05107	C[C@H](CCC=C(C)C)[C@H]1CC[C@@H]2[C@@]1(CC[C@H]3C2=CC=C4[C@@]3(CC[C@@H](C4)O)C)C	1.64884	0.721455	0.0809	0.164049	0.609811
Taurocholic acid	HMDB0000036	6675	C05122	CC(CCC(=O)NCCS(=O)(=O)O)C1CCC2C1([C@H](CC3C2[C@@H](C[C@H]4C3(CC[C@H](C4)O)C)O)O)C	1.97488	0.981762	0.406	0.492594	3.08347
2-Hydroxyethanesulfonate	HMDB0003903	7866	C05123	C(CS(=O)(=O)O)O	2.96473	1.5679	0.113	0.20387	3.30212
1-Methylhistamine	HMDB0000898	3614	C05127	CN1C=C(N=C1)CCN	2.9167	1.54434	0.111	0.201308	0.131581
Imidazole-4-acetaldehyde	HMDB0003905	150841	C05130	C1=C(NC=N1)CC=O	1.12414	0.168819	0.788	0.826091	0.187901
N-Acetylhistamine	HMDB0013253	69602	C05135	CC(=O)NCCC1=CN=CN1	0.450698	-1.14977	0.212	0.310397	1.15115
3-Aminoisobutanoic acid	HMDB0003911	64956	C05145	CC(CN)C(=O)O	0.575398	-0.797367	0.662	0.725413	0.0113966
5'-Deoxyadenosine	HMDB0001983	439182	C05198	C[C@@H]1[C@H]([C@H]([C@@H](O1)N2C=NC3=C2N=CN=C3N)O)O	1.52021	0.604271	0.424	0.507922	0.797691
gamma-Glutamylglutamic acid	HMDB0011737	92865	C05282	C(CC(=O)N[C@@H](CCC(=O)O)C(=O)O)[C@@H](C(=O)O)N	0.6867	-0.542247	0.296	0.393031	0.0764882
N2-gamma-Glutamylglutamine	HMDB0011738	150914	C05283	C(CC(=O)N[C@@H](CCC(=O)N)C(=O)O)[C@@H](C(=O)O)N	5.04101e-05	-14.2759	0.0519	0.128945	0.870592
3'-Ketolactose	HMDB0001030	440659	C05403	C([C@@H]1[C@H]([C@@H]([C@H](C(O1)O)O)O)O[C@H]2[C@@H](C(=O)[C@H]([C@H](O2)CO)O)O)O	95.9451	6.58414	0.00151	0.0198976	0.108893
Dehydroascorbic acid	HMDB0001264	7786	C05422	C([C@H]([C@@H]1C(=O)C(=O)C(=O)O1)O)O	2.02352	1.01687	0.188	0.287806	0.0552205
Stigmasterol	HMDB0000937	5281330	C05442	CC[C@H](/C=C/[C@@H](C)[C@H]1CC[C@@H]2[C@@]1(CC[C@H]3[C@H]2CC=C4[C@@]3(CC[C@@H](C4)O)C)C)C(C)C	4.50189	2.17053	0.0206	0.072204	0.456629
Vitamin D3	HMDB0000876	5280795	C05443	C[C@H](CCCC(C)C)[C@H]1CCC\2[C@@]1(CCC/C2=C\C=C/3\C[C@H](CCC3=C)O)C	3.02057	1.59482	0.0192	0.0696418	0.353677
Estriol-16-Glucuronide	HMDB0006766	122281	C05504	C[C@]12CC[C@H]3[C@H]([C@@H]1C[C@H]([C@@H]2O)O[C@H]4[C@@H]([C@H]([C@@H]([C@H](O4)C(=O)O)O)O)O)CCC5=C3C=CC(=C5)O	9.05088	3.17806	0.24	0.335806	0.329932
Deoxyinosine	HMDB0000071	65058	C05512	C1[C@@H]([C@H](O[C@H]1N2C=NC3=C2NC=NC3=O)CO)O	1.5358	0.618988	0.411	0.495772	0.979009
L-Allothreonine	HMDB0004041	99289	C05519	C[C@@H]([C@@H](C(=O)O)N)O	0.472172	-1.08262	0.152	0.253171	0.488235
3-Dehydroxycarnitine	HMDB0006831	725	C05543	C[N+](C)(C)CCCC(=O)[O-]	0.679817	-0.556782	0.234	0.329627	0.100857
2-Keto-6-acetamidocaproate	HMDB0012150	194080	C05548	CC(=O)NCCCCC(=O)C(=O)O	9.69445	3.27716	0.00161	0.0201929	0.866663
Hydantoin-5-propionic acid	HMDB0001212	782	C05565	C(CC(=O)O)C1C(=O)NC(=O)N1	5.3488	2.41921	0.00102	0.0158481	0.266588
L-Histidine trimethylbetaine	HMDB0029422	440727	C05575	C[N+](C)(C)C(CC1=CN=CN1)C(=O)[O-]	3.40401	1.76724	0.0533	0.130554	0.188058
3,4-Dihydroxyphenylglycol	HMDB0000318	91528	C05576	C1=CC(=C(C=C1C(CO)O)O)O	10.9088	3.44742	0.299	0.395501	0.398637
5,6-Dihydroxyindole	HMDB0004058	114683	C05578	C1=CNC2=CC(=C(C=C21)O)O	3.81478	1.9316	0.23	0.326644	0.124819
3,4-Dihydroxymandelic acid	HMDB0001866	85782	C05580	C1=CC(=C(C=C1C(C(=O)O)O)O)O	0.389361	-1.36082	0.345	0.437448	0.192429
Homovanillic acid	HMDB0000118	1738	C05582	COC1=C(C=CC(=C1)CC(=O)O)O	10.3328	3.36916	0.0574	0.134745	0.468056
3-Methoxy-4-hydroxyphenylglycolaldehyde	HMDB0004061	440729	C05583	COC1=C(C=CC(=C1)C(C=O)O)O	3.85706	1.9475	0.00811	0.0439714	0.257619
Vanillylmandelic acid	HMDB0000291	736172	C05584	COC1=C(C=CC(=C1)[C@@H](C(=O)O)O)O	0.740163	-0.434085	0.279	0.376216	0.774239
Hydroxyphenylacetylglycine	HMDB0000735	440732	C05596	C1=CC(=CC=C1CC(=O)NCC(=O)O)O	1.10682	0.146416	0.604	0.671039	0.0453959
Phenylacetylglycine	HMDB0000821	68144	C05598	C1=CC=C(C=C1)CC(=O)NCC(=O)O	1.40726	0.492892	0.291	0.388373	0.103223
Leucodopachrome	HMDB0004067	161255	C05604	C1[C@H](NC2=CC(=C(C=C21)O)O)C(=O)O	15.717	3.97425	0.0777	0.161127	0.520039
L-3-Phenyllactic acid	HMDB0000748	643327	C05607	C1=CC=C(C=C1)C[C@H](C(=O)O)O	9.64253	3.26941	0.0191	0.0695213	1.43093
(E)-3-(4-Hydroxyphenyl)-2-propenal	HMDB0040986	641301	C05608	OC1=CC=C(\C=C\C=O)C=C1	4.15532	2.05496	0.0193	0.0697615	0.787389
4-Hydroxystyrene	HMDB0004072	62453	C05627	C=CC1=CC=C(C=C1)O	0.052953	-4.23914	0.00159	0.0201852	0.391475
6-Hydroxymelatonin	HMDB0004081	1864	C05643	CC(=O)NCCC1=CNC2=CC(=C(C=C21)OC)O	51.144	5.67649	0.0264	0.084044	0.357813
3-Aminopropionaldehyde	HMDB0001106	75	C05665	C(CN)C=O	1.17046	0.22707	0.509	0.583556	0.035277
Beta-Aminopropionitrile	HMDB0004101	1647	C05670	C(CN)C#N	13.6164	3.76728	0.000169	0.00764909	0.435119
L-Urobilinogen	HMDB0004157	9548718	C05789	CCC1C(C(=O)NC1CC2=C(C(=C(N2)CC3=C(C(=C(N3)CC4C(C(C(=O)N4)CC)C)C)CCC(=O)O)CCC(=O)O)C)C	64.4744	6.01065	0.173	0.274951	2.04431
Mesobilirubinogen	HMDB0001898	26818	C05790	CCC1=C(C(=O)NC1CC2=C(C(=C(N2)CC3=C(C(=C(N3)CC4C(=C(C(=O)N4)CC)C)C)CCC(=O)O)CCC(=O)O)C)C	0.102818	-3.28184	0.0496	0.125577	0.0907604
L-Urobilin	HMDB0004159	5280818	C05793	CCC1C(C(=O)NC1CC2=N/C(=C/C3=C(C(=C(N3)CC4C(C(C(=O)N4)CC)C)C)CCC(=O)O)/C(=C2C)CCC(=O)O)C	3.83373	1.93875	0.0165	0.0635316	0.218726
I-Urobilin	HMDB0004160	5795125	C05794	CCC1=C(C(=O)NC1CC2=C(C(=C(N2)/C=C\3/C(=C(C(=N3)CC4C(=C(C(=O)N4)CC)C)C)CCC(=O)O)CCC(=O)O)C)C	0.416373	-1.26405	0.357	0.448296	0.171279
D-Urobilin	HMDB0004161	6276321	C05795	CCC1=C(C(=O)NC1CC2=C(C(=C(N2)/C=C\3/C(=C(C(=N3)CC4C(=C(C(=O)N4)C=C)C)C)CCC(=O)O)CCC(=O)O)C)C	13.5147	3.75645	0.0768	0.160427	0.0541991
N1-Methyl-2-pyridone-5-carboxamide	HMDB0004193	69698	C05842	CN1C=C(C=CC1=O)C(=O)N	2.61081	1.3845	0.0047	0.0335116	0.516227
Biotinyl-5'-AMP	HMDB0004220	440839	C05921	C1C2C([C@@H](S1)CCCCC(=O)OP(=O)(O)OC[C@@H]3[C@H]([C@H]([C@@H](O3)N4C=NC5=C4N=CN=C5N)O)O)NC(=O)N2	165.699	7.37242	0.0147	0.0602469	0.0514352
N4-Acetylaminobutanal	HMDB0004226	440850	C05936	CC(=O)NCCCC=O	0.416897	-1.26224	0.0453	0.119084	0.530242
Linatine	HMDB0038516	5153860	C05939	NC(CCC(=O)NN1CCCC1C(O)=O)C(O)=O	0.674675	-0.567736	0.407	0.493233	0.129746
Pyrrole-2-carboxylic acid	HMDB0004230	12473	C05942	C1=CNC(=C1)C(=O)O	0.260554	-1.94034	0.000751	0.0144776	0.429781
20-Carboxy-leukotriene B4	HMDB0006059	5280877	C05950	C(CCC(=O)O)C/C=C\C[C@H](/C=C/C=C/C=C\[C@H](CCCC(=O)O)O)O	1.99164	0.993955	0.284	0.380494	0.200649
Prostaglandin G2	HMDB0003235	5280883	C05956	CCCCC[C@@H](/C=C/[C@H]1[C@H]2C[C@@H]([C@@H]1C/C=C\CCCC(=O)O)OO2)OO	1.7652	0.819833	0.022	0.0743571	0.205872
11-Dehydro-thromboxane B2	HMDB0004242	53477781	C05964	CCCCC[C@@H](/C=C/[C@@H]1[C@H]([C@H](CC(=O)O1)O)C/C=C/CCCC(=O)O)O	4.67008	2.22345	0.026	0.083537	0.180609
2-Hydroxybutyric acid	HMDB0000008	11266	C05984	CCC(C(=O)O)O	1.46653	0.552408	0.311	0.406212	0.341347
Tyrosol	HMDB0004284	10393	C06044	C1=CC(=CC=C1CCO)O	6.80515	2.76663	0.0774	0.160825	0.220947
Nivalenol	HMDB0004304	440908	C06080	CC1=C[C@@H]2[C@]([C@@H](C1=O)O)([C@]3([C@@H]([C@H]([C@H]([C@]34CO4)O2)O)O)C)CO	7.60004	2.92601	1.23e-06	0.00110606	1.11547
Adipic acid	HMDB0000448	196	C06104	C(CCC(=O)O)CC(=O)O	2.86924	1.52067	0.0512	0.128065	0.264076
2-Oxovaleric acid	HMDB0001865	74563	C06255	CCCC(=O)C(=O)O	0.343892	-1.53997	0.0699	0.150654	2.68618
Biopterin	HMDB0000468	445040	C06313	C[C@@H]([C@@H](C1=CN=C2C(=N1)C(=O)N=C(N2)N)O)O	15.42	3.94674	0.000801	0.0147201	0.275501
Isoquinoline	HMDB0034244	8405	C06323	C1=CC=C2C=NC=CC2=C1	3.15302	1.65673	0.0532	0.130554	0.108893
N-Acetylmuramate	NA	8601	C06365	NA	0.140971	-2.82653	0.059	0.137403	0.791206
Quinoline	HMDB0033731	7047	C06413	C1=CC=C2C(=C1)C=CC=N2	2.38842	1.25606	0.0834	0.165965	0.165258
Cellobiose	HMDB0000055	10712	C06422	C([C@@H]1[C@H]([C@@H]([C@H]([C@@H](O1)O[C@@H]2[C@H](O[C@H]([C@@H]([C@H]2O)O)O)CO)O)O)O)O	0.137688	-2.86053	0.000766	0.0144983	1.40878
Alpha-Linolenic acid	HMDB0001388	5280934	C06427	CC/C=C\C/C=C\C/C=C\CCCCCCCC(=O)O	0.844259	-0.244242	0.408	0.49387	0.433256
Eicosapentaenoic acid	HMDB0001999	446284	C06428	CC/C=C\C/C=C\C/C=C\C/C=C\C/C=C\CCCC(=O)O	1.22697	0.295103	0.475	0.554966	0.173564
Prostaglandin E3	HMDB0002664	5280937	C06439	CC/C=C\C[C@@H](/C=C/[C@H]1[C@@H](CC(=O)[C@@H]1C/C=C\CCCC(=O)O)O)O	0.567971	-0.816111	0.128	0.22208	0.350701
Leukotriene F4	HMDB0006465	5280938	C06462	CCCCC/C=C\C/C=C\C=C\C=C\[C@H]([C@H](CCCC(=O)O)O)SC[C@@H](C(=O)O)NC(=O)CC[C@@H](C(=O)O)N	11.4115	3.51242	0.00178	0.0205887	0.166926
Prostaglandin F3a	HMDB0002122	5280940	C06476	CC/C=C\C[C@@H](/C=C/[C@H]1[C@@H](C[C@@H]([C@@H]1C/C=C\CCCC(=O)O)O)O)O	0.936609	-0.0944819	0.673	0.735917	0.0615325
FAPy-adenine	HMDB0004816	114926	C06502	C1=NC(=C(C(=N1)N)NC=O)N	2.93354	1.55264	0.000282	0.00923888	0.242394
6-Chloro-N-(1-methylethyl)-1,3,5-triazine-2,4-diamine	HMDB0033249	22563	C06559	CC(C)NC1=NC(=NC(=N1)N)Cl	1.87059	0.903491	0.154	0.254871	0.387924
Genistein	HMDB0003217	5280961	C06563	C1=CC(=CC=C1C2=COC3=CC(=CC(=C3C2=O)O)O)O	213.754	7.73981	0.0213	0.0730407	3.01356
Ampicillin	HMDB0014559	6249	C06574	CC1([C@@H](N2[C@H](S1)[C@@H](C2=O)NC(=O)[C@@H](C3=CC=CC=C3)N)C(=O)O)C	1411.85	10.4634	0.000358	0.0106479	2.53625
Oxytetracycline	HMDB0014733	54715139	C06624	[H][C@@]12[C@@H](O)[C@@]3([H])C(=C(O)C4=C(O)C=CC=C4[C@@]3(C)O)C(=O)[C@]1(O)C(=O)C(C(N)=O)=C(O)[C@H]2N(C)C	2.00603	1.00434	0.153	0.25443	0.0286956
Vanillic acid	HMDB0000484	8468	C06672	COC1=C(C=CC(=C1)C(=O)O)O	2.58048	1.36764	0.0515	0.128257	0.42166
Diethanolamine	HMDB0004437	8113	C06772	C(CO)NCCO	0.385305	-1.37593	0.00428	0.0315991	0.223375
Acetaminophen	HMDB0001859	1983	C06804	CC(=O)NC1=CC=C(C=C1)O	0.991023	-0.0130102	0.976	0.977879	0.0012648
Capsaicin	HMDB0002227	1548943	C06866	CC(C)/C=C/CCCCC(=O)NCC1=CC(=C(C=C1)O)OC	3.12889	1.64565	0.000724	0.0144776	0.136297
Fexofenadine	HMDB0005030	3348	C06999	CC(C)(C1=CC=C(C=C1)C(CCCN2CCC(CC2)C(C3=CC=CC=C3)(C4=CC=CC=C4)O)O)C(=O)O	0.370014	-1.43435	0.293	0.390042	0.206029
Methyldopa	HMDB0011754	38853	C07194	C[C@](CC1=CC(=C(C=C1)O)O)(C(=O)O)N	0.0794874	-3.65313	0.115	0.206405	0.302678
2-Methylbenzoic acid	HMDB0002340	0	C07215	CC1=C(C=CC=C1)C(O)=O	1.70731	0.771727	0.31	0.406212	0.344735
1,5-Anhydrosorbitol	HMDB0002712	64960	C07326	C1[C@@H]([C@H]([C@@H]([C@H](O1)CO)O)O)O	24.3485	4.60576	0.0699	0.150654	1.16102
Phenobarbital	HMDB0015305	4763	C07434	CCC1(C(=O)NC(=O)NC1=O)C2=CC=CC=C2	6.73039	2.75069	0.0699	0.150654	0.210705
Isonicotinic acid	HMDB0060665	5922	C07446	OC(=O)C1=CC=NC=C1	0.581777	-0.781462	0.0512	0.128065	0.170576
Acetylhydrazine	HMDB0060428	14039	C07447	CC(O)=NN	0.905285	-0.143556	0.573	0.640701	0.0417958
(2S,4R,5S)-Muscarine	HMDB0029936	5079496	C07473	CC1C(CC(O1)C[N+](C)(C)C)O	3.9897	1.99628	0.0357	0.102379	1.00544
Caffeine	HMDB0001847	2519	C07481	CN1C=NC2=C1C(=O)N(C(=O)N2C)C	7.69193	2.94335	0.000222	0.00825364	0.239402
Rotenone	HMDB0034436	6758	C07593	CC(=C)[C@H]1CC2=C(O1)C=CC3=C2O[C@@H]4COC5=CC(=C(C=C5[C@@H]4C3=O)OC)OC	7.62418	2.93058	0.0852	0.16798	0.603861
Ginkgolide A	HMDB0036862	11794320	C07601	CC1C(=O)OC2CC34C5CC(C(C)(C)C)C33C(O)C(=O)OC3OC4(C(=O)O5)C12O	0.00610019	-7.35693	0.00165	0.0202076	0.263628
Thioguanine	HMDB0014496	2723601	C07648	C1=NC2=C(N1)C(=S)N=C(N2)N	77107.7	16.2346	0.0313	0.0947189	1.10392
D-Glycero-D-galacto-heptitol	HMDB0033750	441436	C08255	C(C(C(C(C(C(CO)O)O)O)O)O)O	1.43966	0.525731	0.195	0.29377	0.0790888
Azelaic acid	HMDB0000784	2266	C08261	C(CCCC(=O)O)CCCC(=O)O	0.758238	-0.399278	0.25	0.346077	0.339205
Sebacic acid	HMDB0000792	5192	C08277	C(CCCCC(=O)O)CCCC(=O)O	0.225794	-2.14692	0.00561	0.0362734	0.523099
Suberic acid	HMDB0000893	10457	C08278	C(CCCC(=O)O)CCC(=O)O	1.33187	0.413451	0.131	0.22653	0.144569
Tiglic acid	HMDB0001470	125468	C08279	C/C=C(\C)/C(=O)O	2.09314	1.06567	0.0475	0.122864	0.160928
Behenic acid	HMDB0000944	8215	C08281	CCCCCCCCCCCCCCCCCCCCCC(=O)O	3.19299	1.67491	0.00369	0.0293228	0.865419
Hexylamine	HMDB0032323	8102	C08306	CCCCCCN	1.3023	0.381064	0.056	0.134323	0.043927
beta-D-Glucosamine	HMDB0030091	441477	C08349	C([C@@H]1[C@H]([C@@H]([C@H]([C@@H](O1)O)N)O)O)O	0.256241	-1.96443	0.0676	0.149409	0.155743
Sedoheptulose	HMDB0003219	439645	C08355	C(C(C(C(C(C(=O)CO)O)O)O)O)O	0.541495	-0.884979	0.16	0.260657	0.0467744
Petroselinic acid	HMDB0002080	5461010	C08363	CCCCCCCCCCC/C=C\CCCCC(=O)[O-]	1.28232	0.358758	0.149	0.25058	0.091037
Ricinoleic acid	HMDB0034297	643684	C08365	CCCCCCC(C/C=C\CCCCCCCC(=O)O)O	0.683976	-0.547983	0.282	0.378302	0.936036
6-Methyladenine	HMDB0002099	67955	C08434	CNC1=NC=NC2=C1NC=N2	5.31311	2.40956	0.004	0.0306942	1.34568
1H-Indole-3-carboxaldehyde	HMDB0029737	10256	C08493	C1=CC=C2C(=C1)C(=CN2)C=O	3.09309	1.62905	0.00524	0.0347442	0.326404
Vulgaxanthin II	HMDB0029841	135809746	C08569	OC(=O)CCC(\N=C\C=C1\CC(NC(=C1)C(O)=O)C(O)=O)C(O)=O	5.14744	2.36385	0.0575	0.134745	0.199517
beta-Cryptoxanthin	HMDB0033844	6384256	C08591	CC1=C(C(CCC1)(C)C)/C=C/C(=C/C=C/C(=C/C=C/C=C(\C)/C=C/C=C(\C)/C=C/C2=C(CC(CC2(C)C)O)C)/C)/C	1.42706	0.513045	0.0969	0.183739	0.226147
Lutein	HMDB0003233	6433159	C08601	CC1=C(C(C[C@@H](C1)O)(C)C)/C=C/C(=C/C=C/C(=C/C=C/C=C(\C)/C=C/C=C(\C)/C=C/[C@H]2C(=CC(CC2(C)C)O)C)/C)/C	1.43098	0.517005	0.477	0.555433	0.466098
Betulinic acid	HMDB0030094	2371	C08619	CC(=C)C1CCC2(C1C3CCC4C5(CCC(C(C5CCC4(C3(CC2)C)C)(C)C)O)C)C(=O)O	16.9734	4.0852	0.103	0.19147	0.297788
Methylsuccinic acid	HMDB0001844	10349	C08645	CC(CC(=O)O)C(=O)O	0.193427	-2.37014	0.25	0.346077	0.247254
Glaucarubin	HMDB0035626	3321199	C08760	CCC(C)(C(=O)OC1C2C(C(C3(C4C2(CO3)C(CC5C4(C(C(C=C5C)O)O)C)OC1=O)O)O)C)O	55.2877	5.78889	0.0563	0.134353	0.224235
Obacunone	HMDB0035858	500031	C08775	CC1(C2CC(=O)C3(C(C2(C=CC(=O)O1)C)CCC4(C35C(O5)C(=O)OC4C6=COC=C6)C)C)C	0.00341715	-8.19299	0.0525	0.129755	0.378791
Brassicasterol	HMDB0011181	5283660	C08813	C[C@H](/C=C/[C@@H](C)C(C)C)[C@H]1CC[C@@H]2[C@@]1(CC[C@H]3[C@H]2CC=C4[C@@]3(CC[C@@H](C4)O)C)C	3.91004	1.96718	0.000667	0.0138869	0.234028
Sclareol	HMDB0036827	521332	C09183	CC(O)(CCC1C(C)(O)CCC2C(C)(C)CCCC12C)C=C	0.204345	-2.29092	0.000912	0.0149841	1.85944
Harman	HMDB0035196	5281404	C09209	CC1=NC=CC2=C1NC3=CC=CC=C23	1.54229	0.625072	0.0815	0.164708	0.124213
Aesculin	HMDB0030820	5351506	C09264	C1=CC(=O)OC2=CC(=C(C=C21)OC3C(C(C(C(O3)CO)O)O)O)O	0.343826	-1.54025	0.031	0.0943596	0.361975
Byssochlamic acid	HMDB0034262	4545207	C09312	CCCC1CC2=C(CC(CC3=C1C(=O)OC3=O)CC)C(=O)OC2=O	0.179674	-2.47655	0.0157	0.0623805	0.90476
Ovalicin	HMDB0038120	284995	C09674	COC1C(=O)CCC2(CO2)C1(O)C1(C)OC1CC=C(C)C	1.57624	0.656488	0.102	0.190632	0.0609248
Genipin	HMDB0035830	23340	C09780	COC(=O)C1=COC(C2C1CC=C2CO)O	8.86988	3.14891	0.0855	0.168252	1.24543
beta-Thujaplicin	HMDB0035213	3611	C09904	CC(C)C1=CC(=O)C(=CC=C1)O	1.74953	0.806969	0.0381	0.106619	0.294121
(S,E)-Zearalenone	HMDB0031752	5375083	C09981	CC1CCCC(=O)CCC/C=C/C2=CC(=CC(=C2C(=O)O1)O)O	5.45866	2.44855	9.52e-05	0.00522144	0.490125
Gambogic acid	HMDB0034095	5353639	C10062	CC(=CCCC1(C=CC2=C(O1)C(=C3C(=C2O)C(=O)C4=CC5CC6C4(O3)C(C5=O)(OC6(C)C)C/C=C(/C)\C(=O)O)CC=C(C)C)C)C	34.3864	5.10377	0.0187	0.0685447	0.716972
Morusin	HMDB0036631	5281671	C10106	CC(C)=CCc1c(-c2ccc(O)cc2O)oc2c3c(cc(O)c2c1=O)OC(C)(C)C=C3	20.7741	4.37671	0.0124	0.0544658	0.310485
Arecaidine	HMDB0030352	10355	C10128	CN1CCC=C(C1)C(=O)O	1.06248	0.0874325	0.851	0.87886	0.0280276
Carpaine	HMDB0030272	103019	C10135	CC1C2CCC(N1)CCCCCCCC(=O)OC3CCC(CCCCCCCC(=O)O2)NC3C	21.3706	4.41756	0.217	0.313746	0.168425
Fagomine	HMDB0033453	72259	C10144	C1CN[C@@H]([C@H]([C@@H]1O)O)CO	0.441645	-1.17904	0.17	0.271843	0.269977
Proline betaine	HMDB0004827	7016563	C10172	C[N+]1(CCC[C@H]1C(=O)[O-])C	1.14437	0.194554	0.699	0.758769	0.0849488
Daidzein	HMDB0003312	5281708	C10208	C1=CC(=CC=C1C2=COC3=C(C2=O)C=CC(=C3)O)O	1.96849	0.977089	0.215	0.31317	0.967368
Daidzin	HMDB0033991	107971	C10216	C1=CC(=CC=C1C2=COC3=C(C2=O)C=CC(=C3)O[C@H]4[C@@H]([C@H]([C@@H]([C@H](O4)CO)O)O)O)O	2.74073	1.45456	0.495	0.570017	0.167277
trans-Piceid	HMDB0030564	5281718	C10275	C1=CC(=CC=C1/C=C/C2=CC(=CC(=C2)O[C@H]3[C@@H]([C@H]([C@@H]([C@H](O3)CO)O)O)O)O)O	58.524	5.87096	0.00485	0.0340945	0.613696
5-O-Methylembelin	HMDB0040867	171489	C10373	CCCCCCCCCCCC1=C(O)C(=O)C=C(OC)C1=O	1.55438	0.636335	6.11e-05	0.00454322	0.26587
trans-Cinnamic acid	HMDB0000930	444539	C10438	C1=CC=C(C=C1)/C=C/C(=O)O	1.38645	0.4714	0.402	0.490026	0.10287
Subaphylline	HMDB0033463	0	C10497	COC1=C(O)C=CC(\C=C/C(=O)NCCCCN)=C1	1.14138	0.190779	0.745	0.795431	0.106489
Sayanedin	HMDB0030718	442820	C10527	COC1=CC2=C(C=C1)C(=O)C(=CO2)C3=CC(=C(C=C3)O)OC	136.018	7.08766	0.00453	0.0325223	0.123291
Xanthoxylin	HMDB0029645	66654	C10726	CC(=O)C1=C(C=C(C=C1OC)OC)O	2.36915	1.24437	0.109	0.199418	1.82748
Syringic acid	HMDB0002085	10742	C10833	COC1=CC(=CC(=C1O)OC)C(=O)O	4.91104	2.29603	0.000381	0.0110172	0.333238
Calystegine B2	HMDB0038594	3693124	C10851	OC1C2CCC(O)(N2)C(O)C1O	1.03346	0.0474782	0.922	0.931847	0.00302114
Ecgonine	HMDB0006548	443003	C10858	CN1C2CCC1[C@H]([C@H](C2)O)C(=O)O	0.881584	-0.18183	0.449	0.531751	0.0767776
Carbendazim	HMDB0031769	25429	C10897	COC(=O)NC1=NC2=CC=CC=C2N1	0.95916	-0.0601563	0.719	0.774823	0.029754
Aspartame	HMDB0001894	134601	C11045	COC(=O)[C@H](CC1=CC=CC=C1)NC(=O)[C@H](CC(=O)O)N	1.32192	0.402634	0.0497	0.125577	0.0692756
2-Pyrrolidinone	HMDB0002039	12025	C11118	C1CC(=O)NC1	0.197128	-2.3428	0.0136	0.0570871	0.639711
1H-Indole-2,3-dione	HMDB0061933	7054	C11129	O=C1NC2=CC=CC=C2C1=O	1.66387	0.734542	0.0368	0.104667	0.181355
Estrone glucuronide	HMDB0004483	115255	C11133	C[C@]12CC[C@H]3[C@H]([C@@H]1CCC2=O)CCC4=C3C=CC(=C4)O[C@H]5[C@@H]([C@H]([C@@H]([C@H](O5)C(=O)O)O)O)O	1.11547	0.157652	0.837	0.869578	0.118944
Cytokinin B	HMDB0039238	62389	C11263	C(NC1=C2N=CNC2=NC=N1)C1=CC=CC=C1	0.929895	-0.10486	0.882	0.903703	0.00955321
Tridemorph	HMDB0031810	32518	C11285	CCCCCCCCCCCCCN1CC(OC(C1)C)C	15.0807	3.91463	0.0887	0.172592	0.130537
Polyoxyethylene dioleate	HMDB0032475	5378708	C11624	CCCCCCCC/C=C\CCCCCCCC(=O)OCCOC(=O)CCCCCCC/C=C\CCCCCCCC	2.03774	1.02697	0.0459	0.120357	0.191934
N-Ethylglycine	HMDB0041945	6992079	C11735	CCNCC(O)=O	2.34811	1.2315	0.0181	0.0670537	0.645245
(-)-Epiafzelechin	HMDB0030822	443639	C12128	C1[C@H]([C@H](OC2=CC(=CC(=C21)O)O)C3=CC=C(C=C3)O)O	22.5626	4.49586	0.00696	0.0405932	1.01099
Phytosphingosine	HMDB0004610	122121	C12144	CCCCCCCCCCCCCC[C@H]([C@H]([C@H](CO)N)O)O	0.550223	-0.861911	0.016	0.0627719	0.289858
3-O-p-Coumaroylquinic acid	HMDB0029681	9945785	C12208	O[C@@H]1C[C@@](O)(C[C@@H](OC(=O)\C=C\C2=CC=C(O)C=C2)[C@H]1O)C(O)=O	3.05226	1.60988	0.0225	0.0755565	0.324424
Sucralose	HMDB0031554	71485	C12285	C(C1C(C(C(C(O1)OC2(C(C(C(O2)CCl)O)O)CCl)O)O)Cl)O	46.9028	5.5516	0.000422	0.011873	0.942243
Gibberellin A44	NA	443756	C12308	C=C1C23C1(O)CC212CCC(C)(C(=O)OC1)23C(=O)O	1.68297	0.75101	0.383	0.47128	0.171517
Ecgonine methyl ester	HMDB0006406	443844	C12448	CN1C2CCC1[C@H]([C@H](C2)O)C(=O)OC	1.13316	0.180348	0.655	0.719256	0.0376317
5-Aminopentanal	HMDB0012815	443849	C12455	C(CCN)CC=O	0.618564	-0.693006	0.0448	0.118068	0.205289
m-Coumaric acid	HMDB0001713	637541	C12621	C1=CC(=CC(=C1)O)/C=C/C(=O)O	0.561904	-0.831604	0.209	0.308171	0.489635
2,5-Dichloro-carboxymethylenebut-2-en-4-olide	NA	583223	C12834	NA	0.686438	-0.542799	0.00879	0.0457519	0.0627635
N-Alpha-acetyllysine	HMDB0000446	192590	C12989	CC(=O)NC(CCCCN)C(=O)O	2.23411	1.1597	0.0104	0.0494825	0.949854
Demethylated antipyrine	HMDB0006240	70335	C13008	CC1=CC(=O)N(N1)C2=CC=CC=C2	8.01458	3.00263	0.0693	0.150654	0.856086
Dopamine 3-O-sulfate	HMDB0006275	122136	C13690	C1=CC(=C(C=C1CCN)OS(=O)(=O)O)O	4.36999	2.12763	0.00305	0.0267563	0.241942
Prostaglandin D3	HMDB0003034	5282260	C13802	CC/C=C\C[C@@H](/C=C/[C@@H]1[C@H]([C@H](CC1=O)O)C/C=C\CCCC(=O)O)O	0.568162	-0.815626	0.134	0.229809	0.207977
Octadecanamide	HMDB0034146	31292	C13846	CCCCCCCCCCCCCCCCCC(=O)N	3.20402	1.67988	0.0633	0.14379	0.205008
N,N-Dimethylsphingosine	HMDB0013645	5282309	C13914	CCCCCCCCCCCCC/C=C/[C@H]([C@H](CO)N(C)C)O	13.8017	3.78677	0.00311	0.0267563	0.704228
d-Tocotrienol	HMDB0030008	9854614	C14156	CC1=C2C(=CC(=C1)O)CCC(O2)(C)CC/C=C(\C)/CC/C=C(\C)/CCC=C(C)C	1.24254	0.313294	0.51	0.584059	0.0310614
Glycitein	HMDB0005781	5317750	C14536	COC1=C(C=C2C(=C1)C(=O)C(=CO2)C3=CC=C(C=C3)O)O	2.03828	1.02735	0.121	0.213856	0.888386
20-Hydroxyeicosatetraenoic acid	HMDB0005998	5283157	C14748	C(CC/C=C\C/C=C\C/C=C\C/C=C\CCCC(=O)O)CCO	0.969655	-0.0444567	0.751	0.799377	0.0437804
13-OxoODE	HMDB0004668	6446027	C14765	CCCCCC(=O)/C=C/C=C\CCCCCCCC(=O)O	0.782475	-0.353883	0.219	0.31576	0.20737
Alpha-dimorphecolic acid	HMDB0004670	5312830	C14767	CCCCC/C=C\C=C\[C@H](CCCCCCCC(=O)O)O	0.486088	-1.04071	0.00823	0.0442558	0.308364
5,6-DHET	HMDB0002343	5283142	C14772	CCCCC/C=C\C/C=C\C/C=C\CC(C(CCCC(=O)O)O)O	0.482791	-1.05053	0.0683	0.150001	0.125706
8-HETE	HMDB0004679	5283154	C14776	CCCCC/C=C\C/C=C\C=C\[C@H](C/C=C\CCCC(=O)O)O	1.13736	0.185688	0.48	0.557057	0.0664107
1-nitrosonaphthalene	METPA1133	NA	C14788	NA	2.70946	1.43801	0.0634	0.14379	0.316958
1-Nitro-7-hydroxy-8-glutathionyl-7,8-dihydronaphthalene	HMDB0060330	11954054	C14803	[H][C@](N)(CCC(O)=N[C@@]([H])(CSC1([H])C2=C(C=CC=C2N(=O)=O)C=CC1([H])O)C(O)=NCC(O)=O)C(O)=O	1383.47	10.4341	0.0549	0.131988	0.146796
Hepoxilin B3	HMDB0004690	5283209	C14810	CCCCC/C=C\C[C@H]1[C@H](O1)C(/C=C\C/C=C\CCCC(=O)O)O	0.363195	-1.46118	0.000547	0.0130125	0.284453
9,10-Epoxyoctadecenoic acid	HMDB0004701	6246154	C14825	CCCCC/C=C\CC1C(O1)CCCCCCCC(=O)O	0.827352	-0.273426	0.311	0.406212	0.331335
9,10-DHOME	HMDB0004704	9966640	C14828	CCCCC/C=C\CC(C(CCCCCCCC(=O)O)O)O	0.539323	-0.890779	0.0749	0.157836	0.774467
Nirvanol	HMDB0060533	91480	C14916	CCC1(NC(=O)NC1=O)C1=CC=CC=C1	0.14053	-2.83105	0.18	0.280509	0.175485
25-Hydroxycholesterol	HMDB0006247	53477807	C15519	C[C@H](CCCC(C)(C)O)[C@H]1CCC2[C@@]1(CCC3[C@H]2CC=C4[C@@]3(CC[C@@H](C4)O)C)C	1.12812	0.173927	0.674	0.736237	0.0826634
Lithocholic acid glycine conjugate	HMDB0000698	115245	C15557	C[C@H](CCC(=O)NCC(=O)O)[C@H]1CC[C@@H]2[C@@]1(CC[C@H]3[C@H]2CC[C@H]4[C@@]3(CC[C@H](C4)O)C)C	0.615221	-0.700822	0.082	0.164792	0.151986
Purine	HMDB0001366	1044	C15587	C1=C2C(=NC=N1)N=CN2	0.428047	-1.22416	0.00093	0.0149841	0.299535
1,2-Dihydroxy-3-keto-5-methylthiopentene	HMDB0012134	5462190	C15606	CSCCC(=O)/C(=C/O)/O	1.73249	0.79285	0.388	0.476869	0.15443
LysoPA(P-16:0e/0:0)	HMDB0011154	52929772	C15646	CCCCCCCCCCCCCC/C=C\OC[C@H](COP(=O)(O)O)O	1.82859	0.870732	0.184	0.285461	0.0373415
1-Pyrroline	HMDB0012497	79803	C15668	C1CC=NC1	3.03393	1.60119	0.00425	0.0315991	0.134421
Gamma-glutamyl-L-putrescine	HMDB0012230	20841830	C15699	C(CCNC(=O)CC[C@@H](C(=O)O)N)CN	1.74702	0.8049	0.292	0.389209	0.319808
S-Acetyldihydrolipoamide-E	HMDB0006878	24906332	C16255	CC(=O)SCCC(CCCCC(=O)N)S	0.723209	-0.467515	0.081	0.164049	0.0705775
(2'E,4'Z,7'Z,8E)-Colnelenic acid	HMDB0030996	6441679	C16320	CC/C=C\C/C=C\C=C\O/C=C/CCCCCCC(=O)O	0.915171	-0.127887	0.756	0.802239	0.0381954
3-Methylxanthine	HMDB0001886	70639	C16357	CN1C2=C(C(=O)NC1=O)NC=N2	77.1194	6.26902	0.0262	0.0836632	2.05572
3,7-Dimethyluric acid	HMDB0001982	83126	C16360	CN1C2=C(NC1=O)N(C(=O)NC2=O)C	5.45234	2.44687	0.014	0.058296	0.343967
4-Acetamido-2-amino-6-nitrotoluene	HMDB0060384	9543177	C16420	CC(O)=NC1=CC(N)=C(C)C(=C1)N(=O)=O	5.68778	2.50786	0.00286	0.0260703	0.274051
1-deoxy-1-(N6-lysino)-D-fructose	HMDB0062186	424	C16433	N[C@@H](CCCCNC[C@@]1(O)O[C@H](CO)[C@@H](O)[C@@H]1O)C(O)=O	0.48593	-1.04118	0.102	0.190632	0.47526
2,6-diaminohexanoic acid	HMDB0142894	866	C16440	NCCCCC(N)C(O)=O	1.23236	0.301425	0.54	0.608377	0.264715
L-Homocysteic acid	HMDB0002205	177491	C16511	C(CS(=O)(=O)O)[C@@H](C(=O)O)N	1.86729	0.900945	0.12	0.212449	0.279454
Palmitoylethanolamide	HMDB0002100	4671	C16512	CCCCCCCCCCCCCCCC(=O)NCCO	0.369219	-1.43745	0.0105	0.0494825	0.61386
Adrenic acid	HMDB0002226	5497181	C16527	CCCCC/C=C\C/C=C\C/C=C\C/C=C\CCCCCC(=O)O	0.156485	-2.6759	0.00118	0.0174477	2.05535
N-Desmethyltamoxifen	HMDB0013866	6378383	C16546	CC/C(=C(\C1=CC=CC=C1)/C2=CC=C(C=C2)OCCNC)/C3=CC=CC=C3	127.332	6.99245	0.216	0.31317	0.199515
N,N'-Diacetylhydrazine	HMDB0060496	72884	C16622	CC(O)=NN=C(C)O	0.326884	-1.61315	0.0964	0.183125	0.290278
Isoniazid alpha-ketoglutaric acid	HMDB0060663	9576951	C16625	OC(=O)CC\C(=N/NC(=O)C1=CC=NC=C1)C(O)=O	0.2372	-2.07582	0.00095	0.0149841	0.305619
4-Amino-1-piperidinecarboxylic acid	HMDB0060385	445262	C16837	NC1CCN(CC1)C(O)=O	0.408585	-1.29129	0.0568	0.134384	0.293547
Vitamin A	HMDB0000305	445354	C17276	CC1=C(C(CCC1)(C)C)/C=C/C(=C/C=C/C(=C/CO)/C)/C	2.44286	1.28857	0.104	0.192298	0.172534
Astilbin	HMDB0033850	119258	C17449	C[C@H]1[C@@H]([C@H]([C@H]([C@@H](O1)O[C@@H]2[C@H](OC3=CC(=CC(=C3C2=O)O)O)C4=CC(=C(C=C4)O)O)O)O)O	0.549655	-0.863403	0.0817	0.164708	0.0599302
Sugeonol	HMDB0041036	12443125	C17504	CC1CCC2C(O)C3=C(C)C(=O)CC13C2(C)C	4.69728	2.23183	0.0283	0.0884694	0.448677
Capsiamide	HMDB0040940	47346	C17515	CC(C)CCCCCCCCCCCC\N=C(\C)O	9.06619	3.1805	0.0736	0.155727	0.316378
Isolithocholic acid	HMDB0000717	9903	C17658	C[C@H](CCC(=O)O)[C@H]1CC[C@@H]2[C@@]1(CC[C@H]3[C@H]2CC[C@H]4[C@@]3(CC[C@@H](C4)O)C)C	0.0507049	-4.30173	0.0121	0.0536004	1.58277
Undecanoic acid	HMDB0000947	8180	C17715	CCCCCCCCCCC(=O)O	0.447469	-1.16014	0.0161	0.0627719	0.235967
Leukoaminochrome	HMDB0012992	147311	C17756	C1CNC2=CC(=C(C=C21)O)O	2.91028	1.54116	0.159	0.260657	0.30442
Cholesterol sulfate	HMDB0000653	65076	C18043	C[C@H](CCCC(C)C)[C@H]1CC[C@@H]2[C@@]1(CC[C@H]3[C@H]2CC=C4[C@@]3(CC[C@@H](C4)OS(=O)(=O)O)C)C	2.11787	1.08261	0.00318	0.0269983	13.629
Enterodiol	HMDB0005056	115089	C18166	C1=CC(=CC(=C1)O)C[C@@H](CO)[C@@H](CC2=CC(=CC=C2)O)CO	8.91954	3.15697	0.0749	0.157836	1.08842
16-Hydroxy hexadecanoic acid	HMDB0006294	7058075	C18218	C(CCCCCCCC(=O)[O-])CCCCCCCO	2.01051	1.00756	0.192	0.291359	1.04155
Ethylmethylacetic acid	HMDB0002176	8314	C18319	CCC(C)C(=O)O	0.129924	-2.94426	0.00163	0.0202004	2.96283
2-Isopropylphenyl methylcarbamate	HMDB0031797	17517	C18418	CC(C)C1=CC=CC=C1OC(=O)NC	1.25756	0.33063	0.169	0.271077	0.190727
3-Hydroxypicolinic acid	HMDB0013188	13401	C18620	C1=CC(=C(N=C1)C(=O)O)O	4.54945	2.18569	0.216	0.31317	0.456036
Mecarbam	HMDB0031800	17434	C18661	CCOC(=O)N(C)C(=O)CSP(=S)(OCC)OCC	23.4151	4.54937	0.00176	0.0205861	0.326359
N-Jasmonoylisoleucine	HMDB0029391	14455502	C18699	CC\C=C\CC1C(CC(=O)NC(C(C)CC)C(O)=O)CCC1=O	0.134604	-2.8932	0.0663	0.148108	0.250694
sec-Butylamine	HMDB0032179	24874	C18706	CCC(C)N	0.442575	-1.176	0.0329	0.0981344	0.158012
2-Amino-3,8-dimethyl-3H-imidazo[4,5-f]quinoxaline	HMDB0029864	62275	C19255	CC1=CN=C2C=CC3=C(C2=N1)N=C(N3C)N	10.8635	3.44141	0.00426	0.0315991	0.857112
Ethenyl acetate	HMDB0031209	7904	C19309	CC(=O)OC=C	2.83614	1.50393	0.0135	0.0568968	0.318619
Acrylic acid	HMDB0031647	6581	C19501	C=CC(=O)O	1.25547	0.328228	0.347	0.439449	0.192555
Succinic anhydride	HMDB0032523	7922	C19524	C1CC(=O)OC1=O	0.587231	-0.768	0.102	0.190632	0.495112
alpha-(1,2-Dihydroxyethyl)-1,2,3,4-tetrahydro-7-hydroxy-9-methoxy-3,4-dioxocyclopenta[c][1]benzopyran-6-acetaldehyde	HMDB0062442	53297447	C19592	COC1=C2C3=C(C(=O)CC3)C(=O)OC2=C(C(C=O)C(O)CO)C(O)=C1	8.77604	3.13357	0.00319	0.0269983	1.25033
Hexadecanedioic acid	HMDB0000672	10459	C19615	C(CCCCCCCC(=O)O)CCCCCCC(=O)O	0.0725966	-3.78395	0.0302	0.0927381	0.877328
9,10-epoxyoctadecanoic acid	NA	135626111	C19623	NA	1.14944	0.200932	0.736	0.789872	0.190266
Kojibiose	HMDB0011742	164939	C19632	C([C@@H]1[C@H]([C@@H]([C@H]([C@H](O1)O[C@@H](C=O)[C@H]([C@@H]([C@@H](CO)O)O)O)O)O)O)O	0.0645836	-3.95269	0.0833	0.165965	0.18355
Oleamide	HMDB0002117	5283387	C19670	CCCCCCCC/C=C\CCCCCCCC(=O)N	1.16144	0.215912	0.651	0.716375	0.15613
Farnesylcysteine	HMDB0011627	6438372	C19691	CC(=CCC/C(=C/CC/C(=C/CSC[C@@H](C(=O)O)N)/C)/C)C	6.63026	2.72907	0.303	0.39927	0.122165
Indole-3-carboxylic acid	HMDB0003320	69867	C19837	C1=CC=C2C(=C1)C(=CN2)C(=O)O	2.32165	1.21515	0.171	0.273023	0.425397
N-Acetyl-a-neuraminic acid	HMDB0000773	444885	C19909	CC(=O)N[C@@H]1[C@H](C[C@@](O[C@H]1[C@@H]([C@@H](CO)O)O)(C(=O)O)O)O	1.16913	0.225437	0.78	0.819354	0.0209581
N-Acetylneuraminic acid	HMDB0000230	445063	C19910	CC(=O)N[C@@H]1[C@H](C[C@](O[C@H]1[C@@H]([C@@H](CO)O)O)(C(=O)O)O)O	0.671333	-0.574899	0.37	0.46073	0.216371
8-Hydroxyguanine	HMDB0002032	65154	C20155	C12=C(NC(=NC1=O)N)NC(=O)N2	0.542462	-0.882405	0.0536	0.13098	0.290999
Capsiate	HMDB0034780	9839519	C20203	CC(C)/C=C/CCCCC(=O)OCC1=CC(=C(C=C1)O)OC	1.17696	0.235065	0.582	0.648675	0.0366222
Mycophenolic acid	HMDB0015159	446541	C20380	CC1=C(C(=C(C2=C1COC2=O)O)C/C=C(\C)/CCC(=O)O)OC	2.94679	1.55914	0.25	0.346077	0.21447
N-Oleoylethanolamine	HMDB0002088	5283454	C20792	CCCCCCCC/C=C\CCCCCCCC(=O)NCCO	1.37897	0.463594	0.443	0.526442	0.311912
Ophthalmic acid	HMDB0005765	7018721	C21016	CC[C@@H](C(=O)NCC(=O)O)NC(=O)CC[C@@H](C(=O)O)N	1.39955	0.484964	0.146	0.245932	0.0749672
4-Aminohippuric acid	HMDB0001867	2148	D06890	C1=CC(=CC=C1C(=O)NCC(=O)O)N	2.46361	1.30077	0.0101	0.0494825	0.227557
3-Amino-2-piperidone	HMDB0000323	5200225	NA	C1CC(C(=O)NC1)N	2.63479	1.39769	0.0172	0.0648739	0.877619
Erythrono-1,4-lactone	HMDB0000349	5325915	NA	C1[C@H]([C@H](C(=O)O1)O)O	0.0863565	-3.53355	0.00798	0.043722	0.211798
2-Methylbutyroylcarnitine	HMDB0000378	6426901	NA	CCC(C)C(=O)OC(CC(=O)[O-])C[N+](C)(C)C	4.02394	2.00861	0.00788	0.0434025	0.755629
24,25-Dihydroxyvitamin D	HMDB0000430	12895043	NA	C[C@H](CCC(C(C)(C)O)O)[C@H]1CC[C@@H]\2[C@@]1(CCC/C2=C\C=C/3\C[C@@H](CCC3=C)O)C	0.925798	-0.11123	0.788	0.826091	0.0562032
3-Furoic acid	HMDB0000444	10268	NA	C1=COC=C1C(=O)O	5.4496	2.44615	0.017	0.0645876	0.386114
5a-Tetrahydrocorticosterone	HMDB0000449	65553	NA	C[C@]12CC[C@H](C[C@@H]1CC[C@@H]3[C@@H]2[C@H](C[C@]4([C@H]3CC[C@@H]4C(=O)CO)C)O)O	0.5402	-0.888435	0.336	0.428647	0.216017
4-Deoxyerythronic acid	HMDB0000498	13120901	NA	C[C@H]([C@H](C(=O)O)O)O	1702.09	10.7331	0.0257	0.083086	0.163486
7-Ketocholesterol	HMDB0000501	53477696	NA	C[C@H](CCCC(C)C)C1CC[C@@H]2[C@@]1(CC[C@H]3[C@H]2C(=O)C=C4[C@@]3(CCC(C4)O)C)C	2.81835	1.49485	0.000214	0.00825089	0.899932
Acetylglycine	HMDB0000532	10972	NA	CC(=O)NCC(=O)O	4.63981	2.21407	0.128	0.22208	0.583273
3-Methylglutarylcarnitine	HMDB0000552	128145	NA	CC(CC(=O)[O-])CC(=O)OC(CC(=O)O)C[N+](C)(C)C	10.0779	3.33313	0.00404	0.0306981	0.359878
3-Methoxy-4-hydroxyphenylethyleneglycol sulfate	HMDB0000559	4183	NA	COC1=C(C=CC(=C1)C(CO)O)OS(=O)(=O)O	18.2979	4.19361	0.00274	0.0257905	1.2805
Levoglucosan	HMDB0000640	2724705	NA	C1[C@@H]2[C@H]([C@@H]([C@H]([C@H](O1)O2)O)O)O	0.681619	-0.552963	0.271	0.369255	0.205334
Isohyodeoxycholic acid	HMDB0000664	5283822	NA	C[C@H](CCC(=O)O)[C@H]1CC[C@@H]2[C@@]1(CC[C@H]3[C@H]2C[C@@H]([C@H]4[C@@]3(CC[C@@H](C4)O)C)O)C	0.161191	-2.63316	0.0353	0.102076	0.322664
Leucinic acid	HMDB0000665	92779	NA	CC(C)CC(C(=O)O)O	9.0957	3.18518	0.00071	0.0144776	5.25931
L-Thyronine	HMDB0000667	5461103	NA	C1=CC(=CC=C1C[C@@H](C(=O)O)N)OC2=CC=C(C=C2)O	0.0353907	-4.82048	0.0837	0.165965	1.87217
Hexanoylglycine	HMDB0000701	99463	NA	CCCCCC(=O)NCC(=O)O	0.552616	-0.855651	0.0601	0.139185	0.0988909
Glycylproline	HMDB0000721	79101	NA	C1CC(N(C1)C(=O)CN)C(=O)O	1.40651	0.492122	0.1	0.188587	0.100675
Isovalerylglutamic acid	HMDB0000726	133383	NA	CC(C)CC(=O)N[C@@H](CCC(=O)O)C(=O)O	0.27169	-1.87997	0.333	0.425864	0.102422
Isobutyrylglycine	HMDB0000730	10855600	NA	CC(C)C(=O)NCC(=O)O	0.380905	-1.3925	0.167	0.269113	0.238092
Methylglutaric acid	HMDB0000752	12284	NA	CC(CC(=O)O)CC(=O)O	1.55589	0.637739	0.128	0.22208	0.0383341
N-Acetyl-L-alanine	HMDB0000766	88064	NA	C[C@@H](C(=O)O)NC(=O)C	3.91767	1.97	0.00146	0.0196188	0.668651
Octadecanedioic acid	HMDB0000782	70095	NA	C(CCCCCCCCC(=O)O)CCCCCCCC(=O)O	0.352491	-1.50434	0.164	0.265099	0.260809
N-Butyrylglycine	HMDB0000808	88412	NA	CCCC(=O)NCC(=O)O	1.46937	0.5552	0.0496	0.125577	0.135505
Dimethylprotoporphyrin IX dimethyl ester	HMDB0000810	NA	NA	COC(=O)CCC1=C2NC(\C=C3/N=C(/C=C4\N\C(=C/C5=N/C(=C\2)/C(CCC(=O)OC)=C5C)C(C)=C4C=C)C(C)=C3C=C)=C1C	23.3274	4.54395	0.014	0.058296	0.120445
3'-Sialyllactose	HMDB0000825	123914	NA	CC(=O)N[C@@H]1[C@H](C[C@@](O[C@H]1[C@@H]([C@@H](CO)O)O)(C(=O)O)O[C@H]2[C@H]([C@H](O[C@H]([C@@H]2O)O[C@H]([C@@H](CO)O)[C@@H]([C@H](C=O)O)O)CO)O)O	0.0121392	-6.36418	0.0126	0.0551118	0.304774
Stearoylcarnitine	HMDB0000848	52922056	NA	CCCCCCCCCCCCCCCCCC(=O)OC(CC(=O)[O-])C[N+](C)(C)C	0.71404	-0.485923	0.507	0.581904	0.110291
Tetradecanedioic acid	HMDB0000872	13185	NA	C(CCCCCCC(=O)O)CCCCCC(=O)O	0.024724	-5.33795	0.0117	0.0524987	0.448075
Tauroursodeoxycholic acid	HMDB0000874	12443252	NA	C[C@H](CCC(=O)NCCS(=O)(=O)O)[C@H]1CC[C@@H]2[C@@]1(CC[C@H]3[C@H]2[C@H](CC4[C@@]3(CC[C@H](C4)O)C)O)C	0.0731609	-3.77278	0.0929	0.178101	3.08181
Ribothymidine	HMDB0000884	445408	NA	CC1=CN(C(=O)NC1=O)[C@H]2[C@@H]([C@@H]([C@H](O2)CO)O)O	0.321232	-1.63831	0.00169	0.0204569	1.76235
Vanillactic acid	HMDB0000913	160637	NA	COC1=C(C=CC(=C1)CC(C(=O)O)O)O	0.880127	-0.184217	0.33	0.423588	0.0402183
Suberylglycine	HMDB0000953	6453952	NA	C(CCCC(=O)O)CCC(=O)NCC(=O)O	0.96788	-0.0471006	0.912	0.924432	0.000828705
5-Methylcytidine	HMDB0000982	92918	NA	CC1=CN(C(=O)N=C1N)[C@H]2[C@@H]([C@@H]([C@H](O2)CO)O)O	0.343703	-1.54076	0.0679	0.149437	0.155642
DL-2-Aminooctanoic acid	HMDB0000991	69522	NA	CCCCCCC(C(=O)O)N	2.09652	1.068	0.192	0.291359	1.22927
N-Methylnicotinium	HMDB0001009	430	NA	CN1CCCC1C2=C[N+](=CC=C2)C	1.19655	0.258884	0.069	0.150585	0.0708214
15-Keto-13,14-dihydroprostaglandin A2	HMDB0001244	5283042	NA	CCCCCC(=O)CC[C@H]1C=CC(=O)[C@@H]1C/C=C\CCCC(=O)O	0.912881	-0.131502	0.896	0.914447	0.0447676
m-Chlorohippuric acid	HMDB0001309	448	NA	C1=CC(=CC(=C1)Cl)C(=O)NCC(=O)O	0.345282	-1.53415	0.000188	0.00796765	0.303688
3-Methoxytyrosine	HMDB0001434	1670	NA	COC1=C(C=CC(=C1)CC(C(=O)O)N)O	13.4925	3.75408	0.000751	0.0144776	0.815406
Alpha-CEHC	HMDB0001518	9943542	NA	CC1=C(C(=C2CCC(OC2=C1C)(C)CCC(=O)O)C)O	37.3873	5.22448	0.0255	0.083086	0.621728
2-Ethylacrylic acid	HMDB0001862	19166	NA	CCC(=C)C(=O)O	1.09264	0.127815	0.895	0.914323	0.388587
2-Hydroxyvaleric acid	HMDB0001863	98009	NA	CCCC(C(=O)O)O	9.87254	3.30342	0.00516	0.0344331	4.24948
Epinephrine sulfate	HMDB0001876	3035453	NA	CNC[C@@H](C1=CC(=C(C=C1)OS(=O)(=O)O)O)O	6.3724	2.67184	1.55e-05	0.00201694	0.364532
m-Aminobenzoic acid	HMDB0001891	7419	NA	C1=CC(=CC(=C1)N)C(=O)O	2.07976	1.05642	0.016	0.0627719	0.569153
Pteroyltriglutamic acid	HMDB0001902	6968	NA	C1=CC(=CC=C1C(=O)NC(CCC(=O)NC(CCC(=O)NC(CCC(=O)O)C(=O)O)C(=O)O)C(=O)O)NCC2=CN=C3C(=N2)C(=O)N=C(N3)N	1.22742	0.295629	0.859	0.885365	0.0151246
Gamma-Aminobutyryl-lysine	HMDB0001959	23208897	NA	C(CCN)CC(C(=O)O)NC(=O)CCCN	5.67955	2.50578	0.0397	0.109044	0.197459
Dimethylmalonic acid	HMDB0002001	11686	NA	CC(C)(C(=O)O)C(=O)O	2.4798	1.31022	0.00397	0.0306942	0.414819
Tetracosahexaenoic acid	HMDB0002007	11792612	NA	CC/C=C\C/C=C\C/C=C\C/C=C\C/C=C\C/C=C\CCCCC(=O)O	0.00582856	-7.42264	0.00407	0.030702	0.52894
2,2-Dimethylsuccinic acid	HMDB0002074	11701	NA	CC(C)(CC(=O)O)C(=O)O	0.977169	-0.0333197	0.925	0.933972	0.00948817
2-Fucosyllactose	HMDB0002098	170484	NA	C[C@H]1[C@H]([C@H]([C@@H]([C@@H](O1)O[C@@H]2[C@H]([C@H]([C@H](O[C@H]2O[C@H]([C@@H](CO)O)[C@@H]([C@H](C=O)O)O)CO)O)O)O)O)O	0.934643	-0.0975132	0.895	0.914323	0.00642339
N-Methyl-a-aminoisobutyric acid	HMDB0002141	75725	NA	CC(C)(C(=O)[O-])[NH2+]C	0.574326	-0.800059	0.106	0.195303	0.659163
Glycylprolylhydroxyproline	HMDB0002171	21252274	NA	C1C[C@H](N(C1)C(=O)CN)C(=O)N2CCC([C@H]2C(=O)O)O	12.6456	3.66056	0.0277	0.0876465	0.477434
Cis-8,11,14,17-Eicosatetraenoic acid	HMDB0002177	11722594	NA	CC/C=C\C/C=C\C/C=C\C/C=C\CCCCCCC(=O)O	0.668349	-0.581327	0.221	0.317326	0.0893702
Hypogeic acid	HMDB0002186	5318393	NA	CCCCCCCC/C=C\CCCCCC(=O)O	0.621971	-0.685081	0.0289	0.0900746	1.36095
N-Carboxyethyl-g-aminobutyric acid	HMDB0002201	2572	NA	C(CC(=O)O)CNCCC(=O)O	2.38251	1.25249	0.00366	0.0293082	1.30564
3,4-Dimethylbenzoic acid	HMDB0002237	12073	NA	CC1=C(C=C(C=C1)C(=O)O)C	0.0145379	-6.10403	0.00133	0.0191088	2.85752
6-Methyltetrahydropterin	HMDB0002249	3124	NA	CC1CNC2=C(N1)C(=O)N=C(N2)N	3.98296	1.99384	0.0475	0.122864	0.161013
Dodecanoylcarnitine	HMDB0002250	168381	NA	CCCCCCCCCCCC(=O)O[C@H](CC(=O)[O-])C[N+](C)(C)C	2.86379	1.51793	0.101	0.190128	0.373994
Heptadecanoic acid	HMDB0002259	10465	NA	CCCCCCCCCCCCCCCCC(=O)O	0.444508	-1.16972	0.0824	0.164958	1.07656
N-Acetylcadaverine	HMDB0002284	189087	NA	CC(=O)NCCCCCN	6.40121	2.67835	0.0472	0.122838	3.26083
2-Indolecarboxylic acid	HMDB0002285	72899	NA	C1=CC=C2C(=C1)C=C(N2)C(=O)O	1.25801	0.331147	0.538	0.607438	0.0657731
Indole-3-propionic acid	HMDB0002302	3744	NA	C1=CC=C2C(=C1)C(=CN2)CCC(=O)O	0.387234	-1.36872	0.00884	0.0457833	0.284046
1,11-Undecanedicarboxylic acid	HMDB0002327	10458	NA	C(CCCCCC(=O)O)CCCCCC(=O)O	0.000216193	-12.1754	0.00641	0.0385712	0.478636
5-Methoxytryptophan	HMDB0002339	151018	NA	COC1=CC2=C(C=C1)NC=C2C[C@@H](C(=O)O)N	1.04154	0.0587155	0.772	0.813413	0.00660843
Urothion	HMDB0002377	86845	NA	CSC1=C(SC2=C1N=C3C(=N2)NC(=NC3=O)N)C(CO)O	1.62011	0.696094	0.12	0.212449	0.24417
Celastrol	HMDB0002385	122724	NA	CC1=C(C(=O)C=C2C1=CC=C3[C@]2(CC[C@@]4([C@@]3(CC[C@@]5([C@H]4C[C@](CC5)(C)C(=O)O)C)C)C)C)O	7.97701	2.99585	0.0708	0.15134	0.103188
Cholesta-4,6-dien-3-one	HMDB0002394	3034666	NA	C[C@H](CCCC(C)C)[C@H]1CC[C@@H]2[C@@]1(CC[C@H]3[C@H]2C=CC4=CC(=O)CC[C@]34C)C	1.1945	0.256403	0.333	0.425864	0.0743059
7-Sulfocholic acid	HMDB0002421	459070	NA	C[C@H](CCC(=O)O)[C@H]1CC[C@@H]2[C@@]1([C@H](C[C@H]3[C@H]2[C@@H](C[C@H]4[C@@]3(CC[C@H](C4)O)C)OS(=O)(=O)O)O)C	214.191	7.74275	0.00601	0.0374635	0.0619261
3,3-Dimethylglutaric acid	HMDB0002441	20984	NA	CC(C)(CC(=O)O)CC(=O)O	3.79037	1.92234	0.0678	0.149437	0.424018
Taurochenodeoxycholate-7-sulfate	HMDB0002498	20842013	NA	C[C@H](CCC(=O)NCCS(=O)(=O)O)[C@H]1CC[C@@H]2[C@@]1(CC[C@H]3[C@H]2[C@@H](C[C@H]4[C@@]3(CC[C@H](C4)O)C)OS(=O)(=O)O)C	11.3425	3.50367	0.0184	0.0679234	0.414536
Cholic acid glucuronide	HMDB0002577	21252309	NA	C[C@H](CCC(=O)O)[C@H]1CC[C@@H]2[C@@]1([C@H](C[C@H]3[C@H]2[C@@H](C[C@H]4[C@@]3(CC[C@H](C4)O[C@H]5[C@@H]([C@H]([C@@H]([C@H](O5)C(=O)O)O)O)O)C)O)O)C	29.0904	4.86247	0.0706	0.15134	0.078671
N-Acetylserine	HMDB0002931	65249	NA	CC(=O)N[C@@H](CO)C(=O)O	0.781715	-0.355286	0.517	0.588837	0.728678
Arabinosylhypoxanthine	HMDB0003040	46874582	NA	C1=NC(=O)C2=C(N1)N(C=N2)C3[C@H]([C@@H]([C@H](O3)CO)O)O	0.27486	-1.86323	0.00698	0.0405932	1.18003
3-Hydroxy-b,e-caroten-3'-one	HMDB0003448	5471692	NA	CC1=C(C(CC(C1)O)(C)C)/C=C/C(=C/C=C/C(=C/C=C/C=C(\C)/C=C/C=C(\C)/C=C/C2C(=CC(=O)CC2(C)C)C)/C)/C	1.57839	0.658455	0.0858	0.168403	0.310009
Epsilon-(gamma-Glutamyl)-lysine	HMDB0003869	7015685	NA	C(CCNC(=O)CC[C@@H](C(=O)[O-])[NH3+])C[C@@H](C(=O)[O-])[NH3+]	0.879498	-0.185249	0.763	0.806379	0.047363
Temurin	HMDB0004328	75324	NA	CN1C2=C(N(C1=O)C)N(C(=O)N(C2=O)C)C	5.70517	2.51227	2.7e-06	0.00110606	0.258783
N2,N2-Dimethylguanosine	HMDB0004824	92919	NA	CN(C)C1=NC(=O)C2=C(N1)N(C=N2)[C@H]3[C@@H]([C@@H]([C@H](O3)CO)O)O	0.286181	-1.805	0.02	0.071058	0.343522
Pi-Methylimidazoleacetic acid	HMDB0004988	6451814	NA	CN1C=NC=C1CC(=O)O	3.08042	1.62312	0.0197	0.0707162	3.35242
Simvastatin	HMDB0005007	54454	NA	CCC(C)(C)C(=O)O[C@H]1C[C@H](C=C2[C@H]1[C@H]([C@H](C=C2)C)CC[C@@H]3C[C@H](CC(=O)O3)O)C	49.6654	5.63417	0.0257	0.083086	0.194311
Homoanserine	HMDB0005767	20849429	NA	CN1C=NC=C1C[C@@H](C(=O)O)NC(=O)CCCN	0.0894362	-3.483	0.000642	0.0136392	0.422051
Hydroxytyrosol	HMDB0005784	82755	NA	C1=CC(=C(C=C1CCO)O)O	5.55484	2.47374	0.000481	0.012145	0.3225
Tetrahydrocurcumin	HMDB0005789	124072	NA	COC1=C(C=CC(=C1)CCC(=O)CC(=O)CCC2=CC(=C(C=C2)O)OC)O	0.524636	-0.930611	0.405	0.491954	0.356147
2-Methylguanosine	HMDB0005862	6474236	NA	CNC1=NC(=O)C2=C(N1)N(C=N2)[C@H]3[C@@H]([C@@H]([C@H](O3)CO)O)O	0.331273	-1.59391	0.00991	0.0494825	0.417912
N4-Acetylcytidine	HMDB0005923	107461	NA	CC(=O)NC1=NC(=O)N(C=C1)[C@H]2[C@@H]([C@@H]([C@H](O2)CO)O)O	3.37276	1.75393	0.238	0.334356	0.104808
N-Acetylasparagine	HMDB0006028	99715	NA	CC(=O)N[C@@H](CC(=O)N)C(=O)O	1.17848	0.236925	0.591	0.658001	0.0205782
N-Acetylglutamine	HMDB0006029	25561	NA	CC(=O)NC(CCC(=O)N)C(=O)O	0.950656	-0.0730046	0.893	0.914074	0.0281579
3'-O-Methylguanosine	HMDB0006038	97217	NA	CO[C@@H]1[C@H](O[C@H]([C@@H]1O)N2C=NC3=C2NC(=NC3=O)N)CO	0.229582	-2.12292	0.0167	0.0636802	0.237731
o-Tyrosine	HMDB0006050	91482	NA	C1=CC=C(C(=C1)CC(C(=O)O)N)O	1.30133	0.379983	0.381	0.46993	0.0987245
Linoelaidic acid	HMDB0006270	5282457	NA	CCCCC/C=C/C/C=C/CCCCCCCC(=O)O	1.02598	0.0369969	0.878	0.900491	0.596984
trans-Hexadec-2-enoyl carnitine	HMDB0006317	53477817	NA	CCCCCCCCCCCCC/C=C/C(=O)OC(CC(=O)[O-])C[N+](C)(C)C	1.94477	0.959601	0.322	0.4164	0.222071
Prolylhydroxyproline	HMDB0006695	11902892	NA	C1C[C@H]([NH2+]C1)C(=O)N2C[C@@H](C[C@H]2C(=O)[O-])O	61.5693	5.94414	0.102	0.190632	1.09583
Tri-N-acetylchitotriose	HMDB0006698	123774	NA	CC(=O)N[C@@H]1[C@H]([C@@H]([C@H](O[C@H]1O[C@@H]2[C@H](O[C@H]([C@@H]([C@H]2O)NC(=O)C)O[C@H]([C@@H](CO)O)[C@@H]([C@H](C=O)NC(=O)C)O)CO)CO)O)O	14.0839	3.81597	1.47e-05	0.00201694	0.0513011
DG(14:0/22:4(7Z,10Z,13Z,16Z)/0:0)	HMDB0007031	53477966	NA	CCCCCCCCCCCCCC(=O)OC[C@H](CO)OC(=O)CCCCC/C=C\C/C=C\C/C=C\C/C=C\CCCCC	0.971249	-0.0420874	0.902	0.917871	0.00828649
DG(15:0/22:6(4Z,7Z,10Z,13Z,16Z,19Z)/0:0)	HMDB0007092	53478021	NA	CCCCCCCCCCCCCCC(=O)OC[C@H](CO)OC(=O)CC/C=C\C/C=C\C/C=C\C/C=C\C/C=C\C/C=C\CC	1.68227	0.750409	0.194	0.293112	0.183834
DG(18:4(6Z,9Z,12Z,15Z)/14:1(9Z)/0:0)	HMDB0007328	53478157	NA	CCCC/C=C\CCCCCCCC(=O)O[C@@H](CO)COC(=O)CCCC/C=C\C/C=C\C/C=C\C/C=C\CC	6.271	2.6487	0.0145	0.0596621	0.22505
DG(20:5(5Z,8Z,11Z,14Z,17Z)/14:0/0:0)	HMDB0007559	53478337	NA	CCCCCCCCCCCCCC(=O)O[C@@H](CO)COC(=O)CCC/C=C\C/C=C\C/C=C\C/C=C\C/C=C\CC	5.33729	2.41611	0.0073	0.0415262	0.142519
DG(20:5(5Z,8Z,11Z,14Z,17Z)/15:0/0:0)	HMDB0007561	53478339	NA	CCCCCCCCCCCCCCC(=O)O[C@@H](CO)COC(=O)CCC/C=C\C/C=C\C/C=C\C/C=C\C/C=C\CC	1.69837	0.764151	0.178	0.279063	0.156431
DG(22:2(13Z,16Z)/22:5(4Z,7Z,10Z,13Z,16Z)/0:0)	HMDB0007670	53478428	NA	CCCCC/C=C\C/C=C\CCCCCCCCCCCC(=O)OC[C@H](CO)OC(=O)CC/C=C\C/C=C\C/C=C\C/C=C\C/C=C\CCCCC	1.68798	0.7553	0.0481	0.123027	0.130041
DG(22:5(7Z,10Z,13Z,16Z,19Z)/16:1(9Z)/0:0)	HMDB0007737	53478490	NA	CCCCCC/C=C\CCCCCCCC(=O)O[C@@H](CO)COC(=O)CCCCC/C=C\C/C=C\C/C=C\C/C=C\C/C=C\CC	1.82512	0.867991	0.0369	0.104667	0.410287
DG(22:6(4Z,7Z,10Z,13Z,16Z,19Z)/14:0/0:0)	HMDB0007762	53478513	NA	CCCCCCCCCCCCCC(=O)O[C@@H](CO)COC(=O)CC/C=C\C/C=C\C/C=C\C/C=C\C/C=C\C/C=C\CC	1.17836	0.236775	0.332	0.425631	0.11173
DG(22:6(4Z,7Z,10Z,13Z,16Z,19Z)/16:0/0:0)	HMDB0007765	53478516	NA	CCCCCCCCCCCCCCCC(=O)O[C@@H](CO)COC(=O)CC/C=C\C/C=C\C/C=C\C/C=C\C/C=C\C/C=C\CC	1.80307	0.850457	0.041	0.110842	0.231993
DG(22:6(4Z,7Z,10Z,13Z,16Z,19Z)/24:1(15Z)/0:0)	HMDB0007790	53478540	NA	CCCCCCCC/C=C\CCCCCCCCCCCCCC(=O)O[C@@H](CO)COC(=O)CC/C=C\C/C=C\C/C=C\C/C=C\C/C=C\C/C=C\CC	1.82333	0.866577	0.0113	0.0513681	0.15189
Cortolone-3-glucuronide	HMDB0010320	53480447	NA	CC12CC(CCC1CCC3C2C(=O)CC4(C3CCC4(C(CO)O)O)C)O[C@H]5[C@@H]([C@H]([C@@H]([C@H](O5)C(=O)O)O)O)O	2.97743	1.57407	0.0048	0.0339918	0.143833
Ethyl glucuronide	HMDB0010325	18392195	NA	CCO[C@H]1[C@@H]([C@H]([C@@H]([C@H](O1)C(=O)O)O)O)O	1.7185	0.781151	0.158	0.259839	0.216914
Dopamine glucuronide	HMDB0010329	3082490	NA	C1=CC(=C(C=C1CCN)O)O[C@H]2[C@@H]([C@H]([C@@H]([C@H](O2)C(=O)O)O)O)O	2.49612	1.31969	0.0198	0.0708309	0.180958
Tetrahydroaldosterone-3-glucuronide	HMDB0010357	167918	NA	C[C@]12CCC(CC1CCC3C2[C@@H]4CC5(C3CC[C@@H]5C(=O)CO)C(O4)O)O[C@H]6[C@@H]([C@@H]([C@@H]([C@H](O6)C(=O)O)O)O)O	12.9182	3.69134	0.00711	0.0408923	1.2192
PG(18:1(11Z)/16:0)	HMDB0010615	53480614	NA	CCCCCCCCCCCCCCCC(=O)O[C@H](COC(=O)CCCCCCCCC/C=C\CCCCCC)COP(=O)(O)OC[C@H](CO)O	0.431576	-1.21231	0.369	0.46073	0.40865
PG(18:2(9Z,12Z)/18:0)	HMDB0010647	52927141	NA	CCCCCCCCCCCCCCCCCC(=O)O[C@H](COC(=O)CCCCCCC/C=C\C/C=C\CCCCC)COP(=O)(O)OC[C@H](CO)O	0.0293514	-5.09043	0.00808	0.0439714	0.27562
3-Oxooctadecanoic acid	HMDB0010736	5283005	NA	CCCCCCCCCCCCCCCC(=O)CC(=O)O	2.11872	1.08319	0.207	0.306089	0.144909
DHAP(18:0e)	HMDB0011142	49791756	NA	CCCCCCCCCCCCCCCCCCOCC(=O)COP(=O)(O)O	1.3454	0.42804	0.142	0.241145	0.162205
gamma-Glutamylleucine	HMDB0011171	4524287	NA	CC(C)C[C@@H](C(=O)O)NC(=O)CC[C@@H](C(=O)O)N	2.80502	1.48801	3.51e-06	0.00110606	0.426436
Phenylalanylproline	HMDB0011177	44369313	NA	C1CC(N(C1)C(=O)C(CC2=CC=CC=C2)[NH3+])C(=O)[O-]	0.80014	-0.321675	0.747	0.796749	0.0274894
Prolylglycine	HMDB0011178	98206	NA	C1CC(NC1)C(=O)NCC(=O)O	1.11208	0.153262	0.624	0.690312	0.0214549
Prolylphenylalanine	HMDB0011179	5226097	NA	C1CC(NC1)C(=O)NC(CC2=CC=CC=C2)C(=O)O	1.1411	0.190428	0.728	0.782093	0.122081
L-prolyl-L-proline	HMDB0011180	263469	NA	C1CC(NC1)C(=O)N2CCCC2C(=O)O	1.97521	0.982005	0.0161	0.0627719	0.186989
PC(P-16:0/18:1(11Z))	HMDB0011209	53480679	NA	CCCCCCCCCCCCCC/C=C\OC[C@H](COP(=O)([O-])OCC[N+](C)(C)C)OC(=O)CCCCCCCCC/C=C\CCCCCC	0.306153	-1.70768	0.203	0.301459	0.539203
PC(P-16:0/18:4(6Z,9Z,12Z,15Z))	HMDB0011214	52923896	NA	CCCCCCCCCCCCCC/C=C\OC[C@H](COP(=O)([O-])OCC[N+](C)(C)C)OC(=O)CCCC/C=C\C/C=C\C/C=C\C/C=C\CC	0.357946	-1.48219	0.227	0.322824	0.222044
PC(P-18:0/16:0)	HMDB0011239	53480705	NA	CCCCCCCCCCCCCCCC/C=C\OCC(COP(=O)([O-])OCC[N+](C)(C)C)OC(=O)CCCCCCCCCCCCCCC	0.180582	-2.46928	0.232	0.328141	0.41011
PC(P-18:0/22:4(7Z,10Z,13Z,16Z))	HMDB0011259	52923974	NA	CCCCCCCCCCCCCCCC/C=C\OC[C@H](COP(=O)([O-])OCC[N+](C)(C)C)OC(=O)CCCCC/C=C\C/C=C\C/C=C\C/C=C\CCCCC	0.126895	-2.97829	0.24	0.335806	0.247419
PC(P-18:1(11Z)/20:5(5Z,8Z,11Z,14Z,17Z))	HMDB0011288	53480767	NA	CCCCCC/C=C\CCCCCCCC/C=C\OC[C@H](COP(=O)([O-])OCC[N+](C)(C)C)OC(=O)CCC/C=C\C/C=C\C/C=C\C/C=C\C/C=C\CC	0.495609	-1.01273	0.0376	0.106075	0.152407
PC(P-18:1(11Z)/22:5(4Z,7Z,10Z,13Z,16Z))	HMDB0011293	53480777	NA	CCCCCC/C=C\CCCCCCCC/C=C\OC[C@H](COP(=O)([O-])OCC[N+](C)(C)C)OC(=O)CC/C=C\C/C=C\C/C=C\C/C=C\C/C=C\CCCCC	0.0913675	-3.45217	0.328	0.422062	0.163569
PC(P-18:1(9Z)/16:0)	HMDB0011305	53480793	NA	CCCCCCCCCCCCCCCC(=O)O[C@H](CO/C=C\CCCCCC/C=C\CCCCCCCC)COP(=O)([O-])OCC[N+](C)(C)C	0.429464	-1.21939	0.279	0.376216	0.323366
PC(P-18:1(9Z)/16:1(9Z))	HMDB0011306	53480795	NA	CCCCCCCC/C=C\CCCCCC/C=C\OC[C@H](COP(=O)([O-])OCC[N+](C)(C)C)OC(=O)CCCCCCC/C=C\CCCCCC	0.305726	-1.70969	0.211	0.310242	0.414419
PE(P-16:0/16:1(9Z))	HMDB0011339	52925047	NA	CCCCCCCCCCCCCC/C=C\OC[C@H](COP(=O)(O)OCCN)OC(=O)CCCCCCC/C=C\CCCCCC	0.163638	-2.61142	0.0103	0.0494825	0.448964
PE(P-18:1(11Z)/16:0)	HMDB0011404	53480864	NA	CCCCCCCCCCCCCCCC(=O)O[C@H](CO/C=C\CCCCCCCC/C=C\CCCCCC)COP(=O)(O)OCCN	0.161323	-2.63197	0.0687	0.150561	0.276865
PE(P-18:1(11Z)/18:2(9Z,12Z))	HMDB0011409	53480869	NA	CCCCCC/C=C\CCCCCCCC/C=C\OC[C@H](COP(=O)(O)OCCN)OC(=O)CCCCCCC/C=C\C/C=C\CCCCC	1.33192	0.413509	0.483	0.559205	0.0868219
PE(P-18:1(9Z)/16:1(9Z))	HMDB0011438	53480894	NA	CCCCCCCC/C=C\CCCCCC/C=C\OC[C@H](COP(=O)(O)OCCN)OC(=O)CCCCCCC/C=C\CCCCCC	0.795273	-0.330479	0.378	0.468574	0.14552
PE(P-18:1(9Z)/20:2(11Z,14Z))	HMDB0011448	53480904	NA	CCCCCCCC/C=C\CCCCCC/C=C\OC[C@H](COP(=O)(O)OCCN)OC(=O)CCCCCCCCC/C=C\C/C=C\CCCCC	1.1025	0.140774	0.814	0.849924	0.00145723
LysoPE(0:0/15:0)	HMDB0011472	53480921	NA	CCCCCCCCCCCCCCC(=O)O[C@H](CO)COP(=O)(O)OCCN	1.71415	0.777497	0.134	0.229809	0.0986453
LysoPE(0:0/18:3(6Z,9Z,12Z))	HMDB0011478	53480927	NA	CCCCC/C=C\C/C=C\C/C=C\CCCCC(=O)O[C@H](CO)COP(=O)(O)OCCN	549.291	9.10143	0.233	0.329109	1.67745
LysoPE(0:0/22:1(13Z))	HMDB0011491	53480940	NA	CCCCCCCC/C=C\CCCCCCCCCCCC(=O)O[C@H](CO)COP(=O)(O)OCCN	0.290699	-1.7824	0.262	0.358871	0.228353
LysoPE(15:0/0:0)	HMDB0011502	52925150	NA	CCCCCCCCCCCCCCC(=O)OC[C@H](COP(=O)(O)OCCN)O	1.13169	0.178473	0.69	0.750564	0.3595
LysoPE(16:0/0:0)	HMDB0011503	9547069	NA	CCCCCCCCCCCCCCCC(=O)OC[C@H](COP(=O)(O)OCCN)O	1.802	0.849602	0.0878	0.171161	1.49262
LysoPE(16:1(9Z)/0:0)	HMDB0011504	52925129	NA	CCCCCC/C=C\CCCCCCCC(=O)OC[C@H](COP(=O)(O)OCCN)O	0.815838	-0.293645	0.623	0.689939	0.135307
LysoPE(18:1(9Z)/0:0)	HMDB0011506	9547071	NA	CCCCCCCC/C=C\CCCCCCCC(=O)OC[C@H](COP(=O)(O)OCCN)O	1.43171	0.517735	0.424	0.507922	0.502667
LysoPE(18:2(9Z,12Z)/0:0)	HMDB0011507	52925130	NA	CCCCC/C=C\C/C=C\CCCCCCCC(=O)OC[C@H](COP(=O)(O)OCCN)O	0.946183	-0.0798096	0.824	0.859503	0.0898872
LysoPE(20:2(11Z,14Z)/0:0)	HMDB0011513	52925140	NA	CCCCC/C=C\C/C=C\CCCCCCCCCC(=O)OC[C@H](COP(=O)(O)OCCN)O	0.244161	-2.03409	0.168	0.269889	0.169325
LysoPE(20:4(8Z,11Z,14Z,17Z)/0:0)	HMDB0011518	53480952	NA	CC/C=C\C/C=C\C/C=C\C/C=C\CCCCCCC(=O)OC[C@H](COP(=O)(O)OCCN)O	0.149872	-2.7382	0.254	0.350217	0.0876695
MG(0:0/18:4(6Z,9Z,12Z,15Z)/0:0)	HMDB0011541	53480962	NA	CC/C=C\C/C=C\C/C=C\C/C=C\CCCCC(=O)OC(CO)CO	1.40592	0.491516	0.162	0.263092	0.223292
MG(16:0/0:0/0:0)	HMDB0011564	3084463	NA	CCCCCCCCCCCCCCCC(=O)OC[C@H](CO)O	0.0998858	-3.32358	0.000901	0.0149841	0.867681
MG(22:6(4Z,7Z,10Z,13Z,16Z,19Z)/0:0/0:0)	HMDB0011587	53480995	NA	CC/C=C\C/C=C\C/C=C\C/C=C\C/C=C\C/C=C\CCC(=O)OC[C@H](CO)O	6.46549	2.69276	0.0144	0.0594857	0.389838
SM(d16:1/24:1(15Z))	HMDB0011694	52931202	NA	CCCCCCCCCCC/C=C/[C@H]([C@H](COP(=O)(O)OCC[N+](C)(C)C)NC(=O)CCCCCCCCCCCCC/C=C\CCCCCCCC)O	0.124745	-3.00295	0.37	0.46073	0.0969003
2-Piperidinone	HMDB0011749	12665	NA	C1CCNC(=O)C1	5.08144	2.34524	0.00515	0.0344331	0.916683
N-Acetylvaline	HMDB0011757	227752	NA	CC(C)C(C(=O)O)NC(=O)C	1.25995	0.333368	0.514	0.587348	0.0760532
Cer(d18:0/16:0)	HMDB0011760	5283572	NA	CCCCCCCCCCCCCCC[C@H]([C@H](CO)NC(=O)CCCCCCCCCCCCCCC)O	1.15326	0.205721	0.676	0.736875	0.0693092
Cer(d18:1/18:1(11Z))	HMDB0011774	53481051	NA	CCCCCCCCCCCCC/C=C/[C@H]([C@H](CO)NC(=O)CCCCCCCCC/C=C\CCCCCC)O	3.00303	1.58642	0.0355	0.10237	0.483735
SM(d18:1/14:0)	HMDB0012097	11433862	NA	CCCCCCCCCCCCC/C=C/[C@H]([C@H](COP(=O)([O-])OCC[N+](C)(C)C)NC(=O)CCCCCCCCCCCCC)O	0.357465	-1.48413	0.355	0.447403	0.122953
1-(3-Aminopropyl)-4-aminobutanal	HMDB0012135	19913541	NA	C(CC=O)CNCCCN	20.1504	4.33273	0.00198	0.0224041	2.65017
Trimethylaminoacetone	HMDB0012296	151806	NA	CC(=O)C[N+](C)(C)C	1.20018	0.263248	0.647	0.712727	0.0350019
Adrenochrome	HMDB0012884	5898	NA	CN1CC(C2=CC(=O)C(=O)C=C21)O	36.9396	5.20709	0.0417	0.11217	1.06097
Stearoylethanolamide	HMDB0013078	27902	NA	CCCCCCCCCCCCCCCCCC(=O)NCCO	1.25485	0.32752	0.484	0.559205	0.130294
1-Methylhypoxanthine	HMDB0013141	70765	NA	CN1C=NC2=C(C1=O)NC=N2	1.27249	0.34765	0.404	0.491313	0.099441
S-4-Hydroxymephenytoin	HMDB0013894	119507	NA	CCC1(C(=O)N(C(=O)N1)C)C2=CC=C(C=C2)O	0.426196	-1.23041	0.0564	0.134353	1.0361
R-95913	HMDB0013930	19919505	NA	C1CC1C(=O)C(C2=CC=CC=C2F)N3CCC4=C(C3)C=C(S4)O	2.25545	1.17341	0.0865	0.168943	0.225331
Mesalazine	HMDB0014389	4075	NA	C1=CC(=C(C=C1N)C(=O)O)O	0.332321	-1.58935	0.0548	0.131988	0.467656
Fluticasone propionate	HMDB0014726	444036	NA	CCC(=O)O[C@@]1([C@@H](C[C@@H]2[C@@]1(C[C@@H]([C@]3([C@H]2C[C@@H](C4=CC(=O)C=C[C@@]43C)F)F)O)C)C)C(=O)SCF	1.57842	0.658477	0.0789	0.161683	0.0262408
Paliperidone	HMDB0015396	115237	NA	CC1=C(C(=O)N2CCCC(C2=N1)O)CCN3CCC(CC3)C4=NOC5=C4C=CC(=C5)F	0.00222041	-8.81496	0.0118	0.0527202	0.893809
Alanyl-Isoleucine	HMDB0028690	7408079	NA	CCC(C)C(NC(=O)C(C)N)C(O)=O	1.32051	0.401095	0.578	0.644907	0.162529
Alanyl-Leucine	HMDB0028691	96801	NA	CC(C)CC(NC(=O)C(C)N)C(O)=O	1.19114	0.252342	0.711	0.766996	0.114197
Alanyl-Proline	HMDB0028695	83525	NA	CC(N)C(=O)N1CCCC1C(O)=O	0.7456	-0.423526	0.476	0.555433	0.0516611
Alanyl-Valine	HMDB0028700	96799	NA	CC(C)[C@H](NC(=O)[C@H](C)N)C(O)=O	1.2567	0.329638	0.546	0.613146	0.12032
Arginyl-Isoleucine	HMDB0028712	7009553	NA	CCC(C)C(NC(=O)C(N)CCCNC(N)=N)C(O)=O	108.753	6.76491	0.0707	0.15134	0.359455
Arginyl-Serine	HMDB0028718	9943142	NA	NC(CCCNC(N)=N)C(=O)NC(CO)C(O)=O	1.9093	0.933042	0.31	0.406212	0.144491
Arginyl-Valine	HMDB0028722	6992654	NA	CC(C)C(NC(=O)C(N)CCCNC(N)=N)C(O)=O	0.902609	-0.147827	0.761	0.805901	0.0328759
Asparaginyl-Alanine	HMDB0028724	9942455	NA	CC(NC(=O)C(N)CC(N)=O)C(O)=O	2.11869	1.08317	0.0171	0.0647313	0.0841536
Asparaginyl-Hydroxyproline	HMDB0028732	61157688	NA	NC(CC(N)=O)C(=O)N1CC(O)CC1C(O)=O	5.1398	2.36171	0.00049	0.012145	0.385247
Asparaginyl-Proline	HMDB0028739	9920984	NA	NC(CC(N)=O)C(=O)N1CCCC1C(O)=O	1.68307	0.751098	0.0366	0.104385	0.116068
Asparaginyl-Valine	HMDB0028744	7019993	NA	CC(C)C(NC(=O)C(N)CC(N)=O)C(O)=O	0.965265	-0.051003	0.921	0.931847	0.00745463
Aspartyl-Alanine	HMDB0028746	5491963	NA	CC(NC(=O)C(N)CC(O)=O)C(O)=O	2.27909	1.18846	0.0402	0.109264	0.1368
Aspartyl-Arginine	HMDB0028747	18218189	NA	NC(CC(O)=O)C(=O)NC(CCCNC(N)=N)C(O)=O	2.64384	1.40263	0.0247	0.0816276	0.16663
Aspartyl-Glutamine	HMDB0028751	471584	NA	NC(CC(O)=O)C(=O)NC(CCC(N)=O)C(O)=O	3.13819	1.64993	0.00208	0.0230349	0.327375
Aspartyl-Valine	HMDB0028766	7009616	NA	CC(C)C(NC(=O)C(N)CC(O)=O)C(O)=O	13.8096	3.7876	0.0117	0.0524987	0.919783
Cysteinyl-Threonine	HMDB0028785	20574757	NA	CC(O)C(NC(=O)C(N)CS)C(O)=O	3.82061	1.9338	0.0543	0.131941	0.126456
Glutaminylarginine	HMDB0028791	25216500	NA	C(C[C@@H](C(=O)O)NC(=O)[C@H](CCC(=O)N)N)CN=C(N)N	2.68525	1.42506	0.117	0.208914	0.287564
Glutaminylhydroxyproline	HMDB0028798	69040781	NA	NC(CCC(N)=O)C(=O)N1CC(O)CC1C(O)=O	1.8499	0.887451	0.00534	0.0351832	0.161751
Glutaminylisoleucine	HMDB0028800	57315376	NA	CC[C@H](C)[C@@H](C(=O)O)NC(=O)[C@H](CCC(=O)N)N	0.558925	-0.839273	0.217	0.313746	0.186787
Glutaminylphenylalanine	HMDB0028804	57288566	NA	C1=CC=C(C=C1)C[C@@H](C(=O)O)NC(=O)[C@H](CCC(=O)N)N	4.20445	2.07192	8.02e-05	0.00492332	0.298453
Glutaminyl-Gamma-glutamate	HMDB0028811	131750740	NA	NC(CCC(=O)NC(=O)C(N)CCC(N)=O)C(O)=O	3.70904	1.89104	0.00153	0.0199091	0.162528
Glycyl-Phenylalanine	HMDB0028848	97415	NA	NCC(=O)NC(CC1=CC=CC=C1)C(O)=O	2.38471	1.25382	0.306	0.402713	0.109209
Glycyl-Valine	HMDB0028854	97417	NA	CC(C)C(NC(=O)CN)C(O)=O	2.04052	1.02894	0.212	0.310397	0.311165
Hydroxyprolyl-Alanine	HMDB0028856	61156985	NA	CC(NC(=O)C1CC(O)CN1)C(O)=O	1.8611	0.896156	0.0568	0.134384	0.106978
Hydroxyprolyl-Asparagine	HMDB0028858	61158096	NA	NC(=O)CC(NC(=O)C1CC(O)CN1)C(O)=O	0.163005	-2.61701	0.0437	0.116347	0.241585
Hydroxyprolyl-Cysteine	HMDB0028860	131750765	NA	OC1CNC(C1)C(=O)NC(CS)C(O)=O	0.580103	-0.785619	0.453	0.53527	0.0436028
Hydroxyprolyl-Hydroxyproline	HMDB0028864	61159526	NA	OC1CNC(C1)C(=O)N1CC(O)CC1C(O)=O	1.66768	0.737842	0.316	0.41171	0.1055
Hydroxyprolyl-Isoleucine	HMDB0028866	61157357	NA	CCC(C)C(NC(=O)C1CC(O)CN1)C(O)=O	2.96004	1.56562	0.113	0.20387	0.151293
Hydroxyprolyl-Leucine	HMDB0028867	21777566	NA	CC(C)CC(NC(=O)C1CC(O)CN1)C(O)=O	0.392369	-1.34972	0.466	0.546906	0.0841902
Hydroxyprolyl-Lysine	HMDB0028868	131750767	NA	NCCCCC(NC(=O)C1CC(O)CN1)C(O)=O	1.55437	0.636332	0.311	0.406212	0.288348
Hydroxyprolyl-Proline	HMDB0028871	61156945	NA	OC1CNC(C1)C(=O)N1CCCC1C(O)=O	2.03255	1.02329	0.173	0.274951	0.0923027
Hydroxyprolyl-Valine	HMDB0028876	61158071	NA	CC(C)C(NC(=O)C1CC(O)CN1)C(O)=O	11.3463	3.50415	0.00443	0.0321698	0.361951
Histidinyl-Cysteine	HMDB0028882	21839149	NA	NC(CC1=CN=CN1)C(=O)NC(CS)C(O)=O	16.8174	4.07188	0.0156	0.0623805	0.603629
Histidinyl-Hydroxyproline	HMDB0028886	69045407	NA	NC(CC1=CN=CN1)C(=O)N1CC(O)CC1C(O)=O	1.1106	0.151343	0.66	0.723983	0.0239346
Histidinyl-Proline	HMDB0028893	152322	NA	NC(CC1=CN=CN1)C(=O)N1CCCC1C(O)=O	1.16294	0.217779	0.738	0.790389	0.0716958
Histidinyl-Serine	HMDB0028894	6992830	NA	NC(CC1=CN=CN1)C(=O)NC(CO)C(O)=O	1.71865	0.781276	0.253	0.349301	0.162663
Histidinyl-Valine	HMDB0028898	7021871	NA	CC(C)C(NC(=O)C(N)CC1=CN=CN1)C(O)=O	1.55805	0.639741	0.261	0.357972	0.163718
Isoleucyl-Alanine	HMDB0028900	7009577	NA	CCC(C)C(N)C(=O)NC(C)C(O)=O	10.7821	3.43057	0.0841	0.166441	0.566284
Isoleucyl-Hydroxyproline	HMDB0028908	61158802	NA	CCC(C)C(N)C(=O)N1CC(O)CC1C(O)=O	8.50102	3.08764	0.00136	0.0191319	0.416547
Isoleucyl-Isoleucine	HMDB0028910	7010568	NA	CCC(C)C(N)C(=O)NC(C(C)CC)C(O)=O	0.117243	-3.09243	0.0298	0.0920528	0.172683
Isoleucyl-Phenylalanine	HMDB0028914	7009596	NA	CCC(C)C(N)C(=O)NC(CC1=CC=CC=C1)C(O)=O	1.36106	0.444728	0.46	0.540474	0.286506
Isoleucyl-Tryptophan	HMDB0028918	9797038	NA	CCC(C)C(N)C(=O)NC(CC1=CNC2=CC=CC=C12)C(O)=O	0.0680055	-3.8782	0.0248	0.0816987	0.107945
Isoleucyl-Tyrosine	HMDB0028919	7408195	NA	CCC(C)C(N)C(=O)NC(CC1=CC=C(O)C=C1)C(O)=O	0.00439981	-7.82834	0.0833	0.165965	0.370981
Isoleucyl-Valine	HMDB0028920	449407	NA	CCC(C)C(N)C(=O)NC(C(C)C)C(O)=O	2.37173	1.24594	0.187	0.287119	1.08407
Leucyl-Asparagine	HMDB0028924	7016078	NA	CC(C)CC(N)C(=O)NC(CC(N)=O)C(O)=O	1.95059	0.963913	0.0573	0.134745	0.213516
Leucyl-Glycine	HMDB0028929	97364	NA	CC(C)CC(N)C(=O)NCC(O)=O	1.63488	0.709185	0.0315	0.0947731	0.190017
Leucyl-Histidine	HMDB0028931	6992828	NA	CC(C)CC(N)C(=O)NC(CC1=CN=CN1)C(O)=O	70.6604	6.14283	0.231	0.327617	0.672243
Leucyl-Isoleucine	HMDB0028932	7010534	NA	CCC(C)C(NC(=O)C(N)CC(C)C)C(O)=O	2.52161	1.33435	0.205	0.303563	1.09383
Leucyl-Lysine	HMDB0028934	9816627	NA	CC(C)CC(N)C(=O)NC(CCCCN)C(O)=O	3.63699	1.86275	0.0949	0.181268	0.116327
Leucyl-Methionine	HMDB0028935	7010529	NA	CSCCC(NC(=O)C(N)CC(C)C)C(O)=O	1.66874	0.73876	0.278	0.376216	0.294369
Leucyl-Serine	HMDB0028938	6992130	NA	CC(C)CC(N)C(=O)NC(CO)C(O)=O	1.92904	0.947882	0.242	0.33815	0.367557
Leucyl-Threonine	HMDB0028939	18218222	NA	CC(C)CC(N)C(=O)NC(C(C)O)C(O)=O	2.12597	1.08812	0.195	0.29377	0.393422
Leucyl-Tryptophan	HMDB0028940	6992319	NA	CC(C)CC(N)C(=O)NC(CC1=CNC2=CC=CC=C12)C(O)=O	0.757236	-0.401184	0.439	0.522882	0.0902164
Lysyl-Asparagine	HMDB0028946	18218223	NA	NCCCCC(N)C(=O)NC(CC(N)=O)C(O)=O	3.32575	1.73368	0.0935	0.178922	0.279033
Lysyl-Aspartate	HMDB0028947	6426943	NA	NCCCCC(N)C(=O)NC(CC(O)=O)C(O)=O	1.22334	0.290828	0.412	0.496403	0.046798
Lysyl-Glycine	HMDB0028951	7022320	NA	NCCCCC(N)C(=O)NCC(O)=O	3.0589	1.61301	0.000873	0.0149841	1.05359
Lysyl-Isoleucine	HMDB0028954	7010499	NA	CCC(C)C(NC(=O)C(N)CCCCN)C(O)=O	5.01958	2.32757	0.216	0.31317	0.487401
Lysyl-Phenylalanine	HMDB0028958	3459978	NA	NCCCCC(N)C(=O)NC(CC1=CC=CC=C1)C(O)=O	3.3259	1.73375	0.0391	0.107956	0.180833
Lysyl-Proline	HMDB0028959	3463861	NA	NCCCCC(N)C(=O)N1CCCC1C(O)=O	0.407016	-1.29684	0.128	0.22208	0.187495
Lysyl-Serine	HMDB0028960	151428	NA	NCCCCC(N)C(=O)NC(CO)C(O)=O	4.2488	2.08706	0.0545	0.131941	0.208254
Lysyl-Threonine	HMDB0028961	16049576	NA	CC(O)C(NC(=O)C(N)CCCCN)C(O)=O	1.33981	0.42203	0.402	0.490026	0.0790683
Lysyl-Valine	HMDB0028964	6992341	NA	CC(C)C(NC(=O)C(N)CCCCN)C(O)=O	3.00328	1.58654	0.179	0.280209	0.724046
Lysyl-Gamma-glutamate	HMDB0028965	131750776	NA	NCCCCC(N)C(=O)NC(=O)CCC(N)C(O)=O	1.89769	0.924245	0.17	0.271843	0.164745
Phenylalanyl-Alanine	HMDB0028988	5488196	NA	CC(NC(=O)C(N)CC1=CC=CC=C1)C(O)=O	2.4005	1.26333	0.224	0.320308	0.14948
Phenylalanyl-Arginine	HMDB0028989	150903	NA	NC(CC1=CC=CC=C1)C(=O)NC(CCCNC(N)=N)C(O)=O	3.66595	1.87419	0.028	0.0880604	0.236659
Phenylalanyl-Glycine	HMDB0028995	98207	NA	NC(CC1=CC=CC=C1)C(=O)NCC(O)=O	0.918211	-0.123102	0.836	0.869407	0.0071326
Phenylalanyl-Lysine	HMDB0029000	15607820	NA	NCCCCC(NC(=O)C(N)CC1=CC=CC=C1)C(O)=O	1.02675	0.0380817	0.933	0.941137	0.00540304
Phenylalanyl-Methionine	HMDB0029001	7010506	NA	CSCCC(NC(=O)C(N)CC1=CC=CC=C1)C(O)=O	1.57259	0.65314	0.244	0.340488	0.105613
Phenylalanyl-Threonine	HMDB0029005	18218233	NA	CC(O)C(NC(=O)C(N)CC1=CC=CC=C1)C(O)=O	2.90901	1.54053	0.0701	0.150773	0.24173
Prolyl-Alanine	HMDB0029010	6347578	NA	CC(NC(=O)C1CCCN1)C(O)=O	5.73752	2.52043	0.0788	0.161683	0.841195
Prolyl-Arginine	HMDB0029011	9814075	NA	NC(=N)NCCCC(NC(=O)C1CCCN1)C(O)=O	1.58859	0.667743	0.383	0.47128	0.232924
Prolyl-Methionine	HMDB0029023	7408173	NA	CSCCC(NC(=O)C1CCCN1)C(O)=O	2.91056	1.54129	0.0612	0.140638	0.153335
Prolyl-Serine	HMDB0029026	7408258	NA	OCC(NC(=O)C1CCCN1)C(O)=O	1.54914	0.631469	0.0103	0.0494825	0.128403
Prolyl-Threonine	HMDB0029027	18218237	NA	CC(O)C(NC(=O)C1CCCN1)C(O)=O	3.94499	1.98002	0.0357	0.102379	0.648828
Prolyl-Tyrosine	HMDB0029029	22395834	NA	OC(=O)C(CC1=CC=C(O)C=C1)NC(=O)C1CCCN1	1.46332	0.54925	0.34	0.432689	0.0415525
Prolyl-Valine	HMDB0029030	152307	NA	CC(C)C(NC(=O)C1CCCN1)C(O)=O	4.21099	2.07416	0.117	0.208914	0.709846
Prolyl-Gamma-glutamate	HMDB0029031	131750782	NA	NC(CCC(=O)NC(=O)C1CCCN1)C(O)=O	0.822394	-0.282098	0.518	0.589331	0.040738
Serylarginine	HMDB0029033	9856515	NA	NC(CO)C(=O)NC(CCCNC(N)=N)C(O)=O	0.887632	-0.171966	0.804	0.840325	0.016691
Serylhistidine	HMDB0029041	7016094	NA	NC(CO)C(=O)NC(CC1=CN=CN1)C(O)=O	3.71468	1.89324	0.0121	0.0536004	0.235026
Serylisoleucine	HMDB0029042	71429009	NA	CCC(C)C(NC(=O)C(N)CO)C(O)=O	2.12008	1.08412	0.0348	0.10091	0.127734
Serylleucine	HMDB0029043	7015695	NA	CC(C)CC(NC(=O)C(N)CO)C(O)=O	5.34334	2.41774	0.0107	0.0495053	0.261715
Serylphenylalanine	HMDB0029046	7009598	NA	NC(CO)C(=O)NC(CC1=CC=CC=C1)C(O)=O	1.16619	0.221806	0.595	0.661747	0.0589807
Serylvaline	HMDB0029052	7020159	NA	CC(C)C(NC(=O)C(N)CO)C(O)=O	2.16966	1.11747	0.0214	0.0730407	0.196615
Threoninyl-Leucine	HMDB0029065	7021828	NA	CC(C)CC(NC(=O)C(N)C(C)O)C(O)=O	1.89854	0.924892	0.151	0.252719	0.0974005
Threoninyl-Threonine	HMDB0029071	145453501	NA	CC(O)C(N)C(=O)NC(C(C)O)C(O)=O	2.03277	1.02344	0.22	0.316763	0.126683
Tyrosyl-Isoleucine	HMDB0029108	7019110	NA	CCC(C)C(NC(=O)C(N)CC1=CC=C(O)C=C1)C(O)=O	2.6188	1.3889	0.0922	0.177741	0.262918
Tyrosyl-Proline	HMDB0029113	9795637	NA	NC(CC1=CC=C(O)C=C1)C(=O)N1CCCC1C(O)=O	1.49632	0.581422	0.174	0.275699	0.0703233
Tyrosyl-Serine	HMDB0029114	54564570	NA	NC(CC1=CC=C(O)C=C1)C(=O)NC(CO)C(O)=O	4.02052	2.00738	0.0255	0.083086	0.100149
Valyl-Arginine	HMDB0029121	444523	NA	CC(C)C(N)C(=O)NC(CCCNC(N)=N)C(O)=O	8.03135	3.00564	0.0422	0.112931	1.08091
Valyl-Aspartate	HMDB0029123	9964657	NA	CC(C)C(N)C(=O)NC(CC(O)=O)C(O)=O	7.25225	2.85843	0.000152	0.00719236	0.409334
Valyl-Glycine	HMDB0029127	6993111	NA	CC(C)C(N)C(=O)NCC(O)=O	2.9642	1.56764	0.00503	0.0344331	0.493318
Valyl-Hydroxyproline	HMDB0029128	10242944	NA	CC(C)C(N)C(=O)N1CC(O)CC1C(O)=O	1.59551	0.674021	0.458	0.539342	0.150283
Valyl-Lysine	HMDB0029132	5253210	NA	CC(C)C(N)C(=O)NC(CCCCN)C(O)=O	26.1992	4.71145	0.0204	0.0717446	1.37473
Valyl-Methionine	HMDB0029133	6993039	NA	CSCCC(NC(=O)C(N)C(C)C)C(O)=O	1.31757	0.397882	0.559	0.626393	0.12347
Valyl-Proline	HMDB0029135	9837272	NA	CC(C)C(N)C(=O)N1CCCC1C(O)=O	1.40341	0.488935	0.357	0.448296	0.055299
Valyl-Tyrosine	HMDB0029139	7009555	NA	CC(C)C(N)C(=O)NC(CC1=CC=C(O)C=C1)C(O)=O	1.44122	0.527286	0.379	0.468574	0.0762926
Valyl-Valine	HMDB0029140	409682	NA	CC(C)C(N)C(=O)NC(C(C)C)C(O)=O	2.21996	1.15053	0.248	0.344684	0.62224
Valyl-Gamma-glutamate	HMDB0029141	131750792	NA	CC(C)C(N)C(=O)NC(=O)CCC(N)C(O)=O	0.902683	-0.147708	0.737	0.790131	0.0187066
N-gamma-Glutamylglutamine	HMDB0029147	21122973	NA	C(CC(=O)NC(=O)CC[C@@H](C(=O)O)N)[C@@H](C(=O)O)N	2.18423	1.12713	0.00771	0.0429689	0.265606
3-Aminocaproic acid	HMDB0029168	5275645	NA	CCCC(CC(=O)O)N	1.0743	0.103394	0.707	0.764265	0.0181524
4'-O-methyl-(-)-epicatechin-3'-O-beta-glucuronide	HMDB0029180	131750798	NA	COCC1=CC=C(C=C1O[C@@H]1OC([C@@H](O)[C@H](O)C1O)C(O)=O)C1OC2=CC(O)=CC(O)=C2C[C@@H]1O	7.65958	2.93727	0.0655	0.146952	0.0460637
lysoPC(26:1(5Z))	HMDB0029220	131750814	NA	CCCCCCCCCCCCCCCCCCCC\C=C\CCCC(=O)OC[C@@H](O)COP([O-])(=O)OCC[N+](C)(C)C	1.47631	0.561992	0.278	0.376216	0.097501
Ceanothine D	HMDB0029341	131750854	NA	CCC(C)C1OC2=CC=C(C=C2)\C=C/NC(=O)C(CC(C)C)NC(=O)C1NC(=O)C1CCCN1C	4.75005	2.24794	4.3e-05	0.00344331	0.43446
Ceanothine E	HMDB0029342	16058115	NA	CC(C)CC1C(=O)N/C=C\C2=CC=C(C=C2)OC(C(C(=O)N1)NC(=O)C(CC3=CC=CC=C3)N(C)C)C4=CC=CC=C4	38.6088	5.27086	0.0157	0.0623805	0.850877
4-Hydroxyproline galactoside	HMDB0029354	131750859	NA	OCC1OC(OC2CNC(C2)C(O)=O)C(O)C(O)C1O	0.218205	-2.19625	0.0754	0.158568	0.512151
O-Methylcorypalline	HMDB0029370	27694	NA	CN1CCC2=CC(=C(C=C2C1)OC)OC	3.04062	1.60436	0.0675	0.149409	0.256981
Solacauline	HMDB0029373	131750862	NA	CC1C2CCC(C)CN2C2CC3C4CC=C5CC(CCC5(C)C4CCC3(C)C12)OC1OCC(OC2OCC(OC3OC(CO)C(O)C(O)C3O)C(O)C2O)C(O)C1O	63.238	5.98272	0.251	0.347	0.926018
L-cis-3-Amino-2-pyrrolidinecarboxylic acid	HMDB0029396	21998160	NA	C1CNC(C1N)C(=O)O	1.22289	0.29029	0.413	0.497032	0.125509
Cycloalliin	HMDB0029417	12305351	NA	CC1CS(=O)CC(N1)C(=O)O	0.466581	-1.0998	0.303	0.39927	0.259841
L-trans-4-Methyl-2-pyrrolidinecarboxylic acid	HMDB0029435	352051	NA	CC1CC(NC1)C(=O)O	0.185419	-2.43114	0.00488	0.0340945	0.853843
(2S,4S)-Pinnatanine	HMDB0029439	53467538	NA	C=C/C(=C\NC(=O)C(CC(C(=O)O)N)O)/CO	2.74442	1.4565	0.0383	0.106891	0.347071
trans-S-(1-Propenyl)-L-cysteine	HMDB0029440	87194674	NA	C\C=C/SCC(N)C(O)=O	1.21967	0.286491	0.647	0.712727	0.0361925
(R)C(R)S-S-Propylcysteine sulfoxide	HMDB0029442	25202184	NA	CCCS(=O)CC(C(=O)[O-])[NH3+]	0.579351	-0.78749	0.115	0.206405	0.108494
L-Pyridosine	HMDB0029443	15664012	NA	CC1=CC(=O)C(=CN1CCCCC(C(=O)O)N)O	2.41742	1.27347	0.163	0.263893	0.0953511
2-Pyrrolidineacetic acid	HMDB0029444	123784	NA	C1CC(NC1)CC(=O)O	1.78962	0.839653	0.109	0.199418	0.135388
L-Agaridoxin	HMDB0029445	131750870	NA	NC(CCC(=O)NC1=CC=C(O)C(O)=C1)C(O)=O	0.380023	-1.39584	0.0477	0.122864	0.338631
(2R,3R,4R)-2-Amino-4-hydroxy-3-methylpentanoic acid	HMDB0029449	354197	NA	CC(C(C)O)C(C(=O)O)N	0.666558	-0.585198	0.287	0.384019	0.145226
7-(4-Hydroxy-3-methoxyphenyl)-5-methoxy-1-phenyl-3-heptanone	HMDB0029525	5319454	NA	COC1=C(C=CC(=C1)CCC(CC(=O)CCC2=CC=CC=C2)OC)O	0.836794	-0.257056	0.839	0.870787	0.00994517
(4-Hydroxybenzoyl)choline	HMDB0029559	151252	NA	C[N+](C)(C)CCOC(=O)C1=CC=C(C=C1)O	1.22146	0.288611	0.00541	0.0354202	0.277695
2,3-Dihydroxy-2-methylbutanoic acid	HMDB0029576	301941	NA	CC(C(C)(C(=O)O)O)O	0.654228	-0.612134	0.329	0.422826	0.100799
Metenamine	HMDB0029598	4101	NA	C1N2CN3CN1CN(C2)C3	1.67621	0.7452	0.225	0.320417	0.230578
Methyl 2-aminobenzoate	HMDB0029703	8635	NA	COC(=O)C1=CC=CC=C1N	1.30283	0.381652	0.434	0.518112	0.0976321
Furaneol 4-(6-malonylglucoside)	HMDB0029778	131750900	NA	CC1OC(C)=C(OC2OC(COC(=O)CC(O)=O)C(O)C(O)C2O)C1=O	0.0892418	-3.48614	0.0177	0.0658061	0.145967
6-Epi-7-isocucurbic acid glucoside	HMDB0029782	131750903	NA	CC\C=C\CC1C(CC(O)=O)CCC1OC1OC(CO)C(O)C(O)C1O	3.13681	1.6493	0.0925	0.177854	0.158879
Montecristin	HMDB0029795	131750907	NA	CCCCCCCCCCCC\C=C/CC\C=C/CCC(O)C(O)CCCCCCCCCCC1=CC(C)OC1=O	0.258076	-1.95413	0.0568	0.134384	0.152892
N-Caffeoyltryptophan	HMDB0029830	10428959	NA	C1=CC=C2C(=C1)C(=CN2)CC(C(=O)O)NC(=O)/C=C/C3=CC(=C(C=C3)O)O	4.72448	2.24016	0.0313	0.0947189	0.629017
Spinacine	HMDB0029873	363935	NA	C1C(NCC2=C1N=CN2)C(=O)O	2.75048	1.45968	0.0639	0.144295	0.525732
Squamolone	HMDB0029874	326996	NA	C1CC(=O)N(C1)C(=O)N	2.66082	1.41187	0.00511	0.0344331	0.467541
D-Arabinose	HMDB0029942	66308	NA	C([C@H]([C@H]([C@@H](C=O)O)O)O)O	0.578169	-0.790437	0.11	0.200895	0.727598
Ethyl beta-D-glucopyranoside	HMDB0029968	428040	NA	CCOC1C(C(C(C(O1)CO)O)O)O	6.37009	2.67131	0.00255	0.0257247	2.21418
Avenoleic acid	HMDB0029978	75536015	NA	CCCC(O)C\C=C/C\C=C/CCCCCCCC(O)=O	0.105244	-3.24819	0.00284	0.0260703	1.26018
Isohumulinone A	HMDB0030045	NA	NA	CC(C)CC(=O)C1=C(O)C2(O)C3(O)CC(=C(C)C)C(C)(C)C3CC2(O)C1=O	0.0108647	-6.52421	0.134	0.229809	0.0405777
Artemetin	HMDB0030095	5320351	NA	COC1=C(C=C(C=C1)C2=C(C(=O)C3=C(C(=C(C=C3O2)OC)OC)O)OC)OC	5.9199	2.56557	0.319	0.415099	0.286609
Kuwanon V	HMDB0030115	72550349	NA	CC(C)=CCC1=C(O)C=CC(C(=O)C2C(CC(C)=CC2C2=C(O)C=CC(C(=O)\C=C\C3=CC=C(O)C=C3)=C2O)C2=CC=C(O)C=C2)=C1O	0.411698	-1.28034	0.18	0.280509	0.101056
gamma-Pyrufuran	HMDB0030131	185310	NA	COC1=C(C(=C(C2=C1C3=C(O2)C=C(C=C3)O)OC)OC)O	3.94623	1.98047	3.17e-05	0.002776	0.785461
Dumetorine	HMDB0030268	13858447	NA	CN1CCCCC1CC1CC(C)=CC(=O)O1	1.03902	0.0552276	0.833	0.868021	0.0166625
4-Amino-2-methylenebutanoic acid	HMDB0030409	5318003	NA	C=C(CCN)C(=O)O	0.935637	-0.0959792	0.835	0.869235	0.0162222
Erythroskyrin	HMDB0030464	NA	NA	CC(C)C1N(C)C(=O)C(C(=O)\C=C\C=C\C=C\C=C/C=C/C2OC3CC(C)OC3C2O)=C1O	0.00126306	-9.62886	0.00633	0.0383112	0.133917
Rhizonin A	HMDB0030525	163494	NA	CCC(C)C1C(=O)NC(C(=O)NC(C(=O)N(C(C(=O)NC(C(=O)N(C(C(=O)N(C(C(=O)N1)CC2=COC=C2)C)C)C)CC(C)C)CC3=COC=C3)C)C(C)C)C(C)C	17.743	4.14918	0.178	0.279063	0.12974
Silymonin	HMDB0030585	131751054	NA	COC1=C(O)C=CC(=C1)C1C2COC3(O)C2C(CC1C3=O)C1CC(=O)C2=C(O)C=C(O)C=C2O1	0.175748	-2.50842	0.0133	0.0568968	0.0930051
Rubraflavone B	HMDB0030629	44257580	NA	CC(=CCC/C(=C/CC1=C(OC2=C(C1=O)C=CC(=C2CC=C(C)C)O)C3=C(C=C(C=C3)O)O)/C)C	21.4453	4.42259	0.00134	0.0191088	0.340757
Calabaxanthone	HMDB0030655	341188	NA	CC(=CCC1=C(C=CC2=C1C(=O)C3=C(C4=C(C=C3O2)OC(C=C4)(C)C)O)OC)C	5785.85	12.4983	0.295	0.392203	0.207357
Isomorellic acid	HMDB0030734	9915833	NA	CC(=CCC1=C2C(=C(C3=C1OC(C=C3)(C)C)O)C(=O)C4=CC5CC6C4(O2)C(C5=O)(OC6(C)C)C/C=C(/C)\C(=O)O)C	0.754537	-0.406336	0.776	0.815976	0.012018
Mammea B/AB	HMDB0030782	71436830	NA	CCCC1=CC(=O)OC2=C(CC=C(C)C)C(O)=C(C(=O)C(C)CC)C(O)=C12	4.20712	2.07283	0.000196	0.00796765	0.245095
Myricanone	HMDB0030798	161748	NA	COC1=C(C(=C2CCCCC(=O)CCC3=CC(=C(C=C3)O)C1=C2)O)OC	251.892	7.97666	0.122	0.215258	0.53554
Corymboside	HMDB0030803	13644660	NA	C1C(C(C(C(O1)C2=C(C3=C(C(=C2O)C4C(C(C(C(O4)CO)O)O)O)OC(=CC3=O)C5=CC=C(C=C5)O)O)O)O)O	68.7332	6.10294	0.013	0.0561535	0.778699
trans-3,3',4',5,5',7-Hexahydroxyflavanone	HMDB0030835	5153580	NA	C1=C(C=C(C(=C1O)O)O)C2C(C(=O)C3=C(C=C(C=C3O2)O)O)O	6.37998	2.67355	0.0548	0.131988	0.20833
Aurasperone B	HMDB0030857	179522	NA	CC1(CC(=O)C2=C(O1)C=C3C=C(C(=C(C3=C2O)OC)C4=C5C(=C(C6=C(C=C(C=C64)OC)OC)O)C(=O)CC(O5)(C)O)OC)O	10.6056	3.40675	0.0334	0.0990581	0.234696
9,10,13-Trihydroxystearic acid	HMDB0030935	45359277	NA	CCCCCC(O)CCC(O)C(O)CCCCCCCC(O)=O	0.037797	-4.72558	0.0135	0.0568968	1.39184
Corchoionoside B	HMDB0030975	131751110	NA	CC1=CC(=O)CC(C)(C)C1(O)\C=C\C(=O)COC1OC(CO)C(O)C(O)C1O	3.8398	1.94103	0.00175	0.0205861	0.109348
2-Dodecylbenzenesulfonic acid	HMDB0031031	25457	NA	CCCCCCCCCCCCC1=CC=CC=C1S(=O)(=O)O	14.6547	3.87329	0.000199	0.00796765	0.239146
4-Dodecylbenzenesulfonic Acid	HMDB0031033	19764281	NA	CCCCCCCCCCCCC1=CC=C(C=C1)S(=O)(=O)O.[Na+]	0.727083	-0.459808	0.123	0.216289	1.38522
Sciadonic acid	HMDB0031058	131751125	NA	CCCCC\C=C\C\C=C\CCCC\C=C/CCCC(O)=O	1.26974	0.344535	0.0481	0.123027	0.212115
Isopalmitic acid	HMDB0031068	36247	NA	CC(C)CCCCCCCCCCCCC(=O)O	1.23226	0.301304	0.212	0.310397	0.143591
Momordenol	HMDB0031080	85724901	NA	CCC(CCC(C)C1C(=O)C=C2C3CC=C4CC(O)CCC4(C)C3CCC12C)C(C)C	0.650071	-0.621331	0.322	0.4164	0.0791373
5-Hexyltetrahydro-2-furanoctanoic acid	HMDB0031127	53656633	NA	CCCCCCC1CCC(O1)CCCCCCCC(=O)O	0.22505	-2.15168	0.00275	0.0257905	0.171582
Cohibin A	HMDB0031168	131751147	NA	CCCCCCCCCCCC\C=C/CCC(O)C(O)CCCCCCCCCCCCC1=CC(C)OC1=O	0.595905	-0.746847	0.107	0.19645	0.144294
Cohibin B	HMDB0031169	131751148	NA	CCCCCCCCCCCCCC\C=C/CCC(O)C(O)CCCCCCCCCCC1=CC(C)OC1=O	0.353151	-1.50164	0.00998	0.0494825	0.539196
3-Formyl-6-hydroxyindole	HMDB0031172	10103438	NA	C1=CC2=C(C=C1O)NC=C2C=O	0.097847	-3.35333	0.112	0.202769	0.392906
2,5-Dihydro-2,4,5-trimethyloxazole	HMDB0031199	31492	NA	CC1C(=NC(O1)C)C	24.1595	4.59452	0.00829	0.0442558	1.62798
Zymonic acid	HMDB0031210	71436380	NA	CC1(OC(=O)C(O)=C1)C(O)=O	0.299891	-1.73749	0.0134	0.0568968	0.574069
Margrapine A	HMDB0031254	102003358	NA	COC1=C(C(O)C2OC2(C)C)C2=C(C(O)=C1)C(=O)C1=C(N2C)C(OC)=C(O)C=C1	4.39952	2.13735	0.0175	0.0657671	0.0547094
Benzyl methyl sulfide	HMDB0031314	13687	NA	CSCC1=CC=CC=C1	1.8022	0.849761	0.0521	0.129134	0.192996
1-Butanethiol	HMDB0031322	8012	NA	CCCCS	1.00239	0.0034441	0.995	0.995	0.0223926
5-Oxo-2(5H)-isoxazolepropanenitrile	HMDB0031338	171055	NA	C1=CN(OC1=O)CCC#N	0.780706	-0.357148	0.55	0.616972	0.0403255
Calystegine A6	HMDB0031345	85271756	NA	OC1CC2CCC(O)C1(O)N2	0.766786	-0.383104	0.299	0.395501	0.116434
(6beta,7alpha,12beta,13beta)-7-Hydroxy-11,16-dioxo-8,14-apianadien-22,6-olide	HMDB0031380	73880583	NA	CC(C)C12C(C(C)=CC1=O)C1=C(C2=O)C23CCCC(C)(C)C2C(OC3=O)C1O	0.467997	-1.09543	0.0381	0.106619	0.199258
23-Hydroxyphysalolactone	HMDB0031388	14186229	NA	CC1=C(C)C(=O)OC(C1O)C(C)(O)C1(O)CCC2(O)C3CC(Cl)C4(O)C(O)C=CC(=O)C4(C)C3CCC12C	40.5904	5.34307	0.00355	0.0286477	0.627505
Heliannone C	HMDB0031420	10636929	NA	COC1=C(C=CC2=C1OC(CC2=O)C3=CC=C(C=C3)O)O	1029.3	10.0075	0.00676	0.0399839	0.29436
Diacetone alcohol	HMDB0031511	31256	NA	CC(=O)CC(C)(C)O	2.44178	1.28793	0.155	0.255713	0.194309
1-Methyl-1,3-cyclohexadiene	HMDB0031532	121731	NA	CC1=CC=CCC1	0.473425	-1.07879	0.049	0.124716	0.119191
3-Methylcyclohexanethiol	HMDB0031537	21259899	NA	CC1CCCC(C1)S	0.0582169	-4.10242	0.0151	0.0611638	0.463562
2-Propene-1-thiol	HMDB0031635	13367	NA	C=CCS	0.234716	-2.09101	0.0115	0.05205	0.192965
Pyrrolidine	HMDB0031641	31268	NA	C1CCNC1	0.866055	-0.207469	0.535	0.604707	0.17722
3-Aminobutanoic acid	HMDB0031654	10932	NA	CC(CC(=O)O)N	0.165702	-2.59334	0.0233	0.0779913	0.971821
L-2-Amino-5-hydroxypentanoic acid	HMDB0031658	95562	NA	C(CC(C(=O)O)N)CO	1.26885	0.34352	0.502	0.577439	0.0446276
Nor-psi-tropine	HMDB0031667	68147	NA	C1CC2CC(CC1N2)O	1.02769	0.0394035	0.797	0.834685	4.83368e-05
1-(Hydroxymethyl)-5,5-dimethyl-2,4-imidazolidinedione	HMDB0031670	67000	NA	CC1(C(=O)NC(=O)N1CO)C	1.3069	0.386144	0.289	0.386199	0.0499351
Pipericine	HMDB0031678	9974234	NA	CCCCCCCCCCCCC/C=C/C=C/C(=O)NCC(C)C	1.31517	0.395244	0.0489	0.124716	0.168643
xi-3-Hydroxy-5-phenylpentanoic acid O-beta-D-Glucopyranoside	HMDB0031695	16681750	NA	C1=CC=C(C=C1)CCC(CC(=O)O)OC2C(C(C(C(O2)CO)O)O)O	11.9375	3.57742	4.25e-06	0.00110606	1.50372
Leonuriside A	HMDB0031721	14237625	NA	COC1=CC(O)=CC(OC)=C1OC1OC(CO)C(O)C(O)C1O	18.7975	4.23247	0.00776	0.0429689	0.272567
4-(4-Methyl-3-pentenyl)-3-cyclohexene-1-carboxaldehyde	HMDB0031733	93199	NA	CC(=CCCC1=CCC(CC1)C=O)C	0.975909	-0.0351819	0.872	0.896988	0.016079
4'-tert-Butyl-2',6'-dimethyl-3',5'-dinitroacetophenone	HMDB0031865	6669	NA	CC1=C(C(=C(C(=C1[N+](=O)[O-])C(C)(C)C)[N+](=O)[O-])C)C(=O)C	0.354961	-1.49427	0.172	0.274199	0.138715
Erinacine D	HMDB0031896	9912965	NA	CCOC1CC2C3=C(CCC3(CCC2(C(C=C1C=O)OC4C(C(C(CO4)O)O)O)C)C)C(C)C	0.922413	-0.116516	0.755	0.802239	0.0503951
11,12,14-Trihydroxy-7-methoxy-8,11,13-abietatrien-20,6-olide	HMDB0031932	131751217	NA	COC1C2OC(=O)C3(CCCC(C)(C)C23)C2=C1C(O)=C(C(C)C)C(O)=C2O	21.345	4.41583	0.000145	0.00718786	0.306556
(9S,10E,12Z,15Z)-9-Hydroxy-10,12,15-octadecatrienoic acid	HMDB0031934	13917187	NA	CC/C=C/C/C=C/C=C/C(CCCCCCCC(=O)O)O	0.256548	-1.9627	0.000314	0.00990527	0.340089
Dimethyl 3-methoxy-4-oxo-5-(8,11,14-pentadecatrienyl)-2-hexenedioate	HMDB0032099	131751255	NA	COC(=O)\C=C(\OC)C(=O)C(CCCCCCC\C=C\C\C=C\CC=C)C(=O)OC	1.88873	0.917414	0.175	0.276862	0.0854142
Dimethylbenzyl carbinyl crotonate	HMDB0032227	16205756	NA	C/C=C/C(=O)OC(C)(C)CC1=CC=CC=C1	0.827368	-0.273399	0.478	0.555975	0.0403917
Dimethyl dialkyl ammonium chloride	HMDB0032229	24832093	NA	CCCCCCCCCCCCCCCCC[N+](C)(C)CCCCCCCCCCCCCCCC	15.2301	3.92886	0.336	0.428647	0.260706
N-(Heptan-4-yl)benzo[d][1,3]dioxole-5-carboxamide	HMDB0032305	22831877	NA	CCCC(CCC)NC(=O)C1=CC2=C(C=C1)OCO2	6.23672	2.64079	0.0298	0.0920528	0.125303
N-Lactoyl ethanolamine	HMDB0032356	95457	NA	CC(C(=O)NCCO)O	1.48984	0.575153	0.0107	0.0495053	0.192729
(+/-)-3-[(2-methyl-3-furyl)thio]-2-butanone	HMDB0032401	12980878	NA	CC1=C(C=CO1)SC(C)C(=O)C	46.6547	5.54395	0.00262	0.0257905	1.06753
2-Methylpiperidine	HMDB0032416	7974	NA	CC1CCCCN1	0.829197	-0.270213	0.438	0.522289	0.0164947
2-(4-Methyl-5-thiazolyl)ethyl octanoate	HMDB0032423	53338773	NA	CCCCCCCC(=O)OCCC1=C(N=CS1)C	6.12502	2.61471	0.000618	0.0134462	2.52615
(+/-)-3-(Methylthio)heptanal	HMDB0032426	57350395	NA	CCCCC(CC=O)SC	8.00284	3.00051	0.000806	0.0147201	0.32774
Polyoxyethylene (600) monoricinoleate	HMDB0032476	22321485	NA	CCCCCCC(C/C=C/CCCCCCCC(=O)OCCC)O	0.298347	-1.74494	0.328	0.422062	0.105307
N-Undecylbenzenesulfonic acid	HMDB0032549	38222	NA	CCCCCCCCCCCC1=CC=C(C=C1)S(=O)(=O)O	4.11088	2.03945	0.168	0.269889	0.668728
Propylparaben	HMDB0032574	7175	NA	CCCOC(=O)C1=CC=C(C=C1)O	5.99638e-05	-14.0255	0.0891	0.172725	0.767446
3,4-Methylenedioxybenzoic acid	HMDB0032613	7196	NA	C1OC2=C(O1)C=C(C=C2)C(=O)O	11.0902	3.47121	0.0262	0.0836632	0.381418
Meconine	HMDB0032652	68437	NA	COC1=C(C2=C(COC2=O)C=C1)OC	3.93995	1.97818	0.104	0.192298	0.57874
N2-Oxalylarginine	HMDB0032763	86250758	NA	NC(=N)NCCCC(NC(=O)C(O)=O)C(O)=O	1.61174	0.688622	0.152	0.253171	0.136245
N2-(2-Carboxymethyl-2-hydroxysuccinoyl)arginine	HMDB0032766	131751299	NA	COC(=O)C(O)(CC(O)=O)C(=O)NC(CCCNC(N)=N)C(O)=O	32.5934	5.02651	0.00255	0.0257247	1.11344
Eremopetasitenin C2	HMDB0032771	131751302	NA	COC12CC3CCC(OC(=O)\C=C\SC)C(C)C3(C)C(OC(=O)C(\C)=C\C)C1=C(C)C(=O)O2	0.0405988	-4.62242	0.0208	0.0724174	0.0680475
3-Hydroxy-carbofuran	HMDB0032775	27975	NA	CC1(C(C2=C(O1)C(=CC=C2)OC(=O)NC)O)C	1.24931	0.32113	0.178	0.279063	0.0454615
Mandelonitrile rutinoside	HMDB0032803	131751315	NA	CC1OC(OCC2OC(OC(C#N)C3=CC=CC=C3)C(O)C(O)C2O)C(O)C(O)C1O	14.7241	3.88011	0.176	0.2776	0.129543
(-)-Matairesinol 4'-[apiosyl-(1->2)-glucoside]	HMDB0032830	85245812	NA	COC1=C(O)C=CC(CC2C(CC3=CC(OC)=C(OC4OC(CO)C(O)C(O)C4OC4OCC(O)(CO)C4O)C=C3)COC2=O)=C1	36.9253	5.20654	0.0802	0.163382	0.18776
Citronellyl beta-sophoroside	HMDB0032839	131751330	NA	CC(CCOC1OC(CO)C(O)C(O)C1OC1OC(CO)C(O)C(O)C1O)CCC=C(C)C	14.7957	3.88711	0.00207	0.0230349	1.71013
2-(Ethylamino)-4,5-dihydroxybenzamide	HMDB0032852	10330295	NA	CCNC1=CC(=C(C=C1C(=O)N)O)O	9.9901	3.3205	0.00711	0.0408923	0.183023
Glycerol tripropanoate	HMDB0032857	8763	NA	CCC(=O)OCC(COC(=O)CC)OC(=O)CC	0.732937	-0.448239	0.578	0.644907	0.142753
Isolariciresinol 9'-O-alpha-L-arabinofuranoside	HMDB0032906	131751348	NA	COC1=C(O)C=C2C(C(COC3OC(CO)C(O)C3O)C(CO)CC2=C1)C1=CC(OC)=C(O)C=C1	1.64803	0.720741	0.0665	0.148237	0.0313208
2-Acetylthiazole	HMDB0032964	520108	NA	CC(=O)C1=NC=CS1	2.34428	1.22914	0.00159	0.0201852	0.485349
4,5-Dimethyloxazole	HMDB0032970	30214	NA	CC1=C(OC=N1)C	2.18192	1.1256	0.0186	0.0684191	0.390203
4''-Methyl-6''-(3,4-dihydroxy-E-cinnamoyl)isoorientin	HMDB0033005	131751356	NA	COC1C(COC(=O)\C=C\C2=CC(O)=C(O)C=C2)OC(C(O)C1O)C1=C(O)C2=C(OC(=CC2=O)C2=CC(O)=C(O)C=C2)C=C1O	0.0756418	-3.72467	0.111	0.201308	0.237796
(12S,15S)-15-O-Demethyl-10,29-dideoxy-11,12-dihydro-striatin C	HMDB0033030	85200143	NA	CC(C)C1=C2C3CCC4C5C(OC6OCC(O)C(OC4O)C56O)C3(C)CCC2(C)CC1	1.95476	0.966991	0.186	0.286853	0.17366
(x)-1,2-Propanediol 1-O-b-D-glucopyranoside	HMDB0033065	21225084	NA	CC(COC1C(C(C(C(O1)CO)O)O)O)O	6.09583	2.60782	0.00588	0.0370975	0.159166
Methylpyrazine	HMDB0033112	7976	NA	CC1=NC=CN=C1	2.76045	1.4649	0.0236	0.0787423	0.2861
Pyrraline	HMDB0033143	14274616	NA	C1=C(N(C(=C1)C=O)CCCCC(C(=O)O)N)CO	3.54581	1.82612	0.00929	0.0476399	0.311094
2,6-Pyridinedicarboxylic acid	HMDB0033161	10367	NA	C1=CC(=NC(=C1)C(=O)O)C(=O)O	2.03655	1.02613	0.0199	0.0709449	0.1251
3-Methylpyrrolo[1,2-a]pyrazine	HMDB0033172	58661804	NA	CC1=CN2C=CC=C2N=N1	1.22805	0.296366	0.425	0.508534	0.0988445
5-Methylquinoxaline	HMDB0033178	61670	NA	CC1=C2C(=CC=C1)N=CC=N2	0.499381	-1.00179	0.396	0.484984	0.0316875
8-Acetoxypinoresinol 4-glucoside	HMDB0033283	14756309	NA	COC1=C(O)C=CC(=C1)C1OCC2(OC(C)=O)C1COC2C1=CC(OC)=C(OC2OC(CO)C(O)C(O)C2O)C=C1	0.00520793	-7.58508	0.194	0.293112	0.0566417
Moracin I	HMDB0033311	155976	NA	CC(=CCC1=C(C=C(C=C1C2=CC3=C(O2)C=C(C=C3)O)O)OC)C	3.94914	1.98154	0.0337	0.0993816	0.354879
Isoamericanin A	HMDB0033318	131751409	NA	OCC1OC2=CC=C(\C=C/C=O)C=C2OC1C1=CC=C(O)C(O)=C1	2.42713	1.27925	0.379	0.468574	0.153671
Annocherin A	HMDB0033399	131751415	NA	CC(=O)OCC1(O)CC23CC1CCC2C1(C)CCCC(C)(COC(C)=O)C1CC3	0.0519275	-4.26736	0.00252	0.0257247	0.780401
Retrofractamide C	HMDB0033448	25255091	NA	CC(C)CNC(=O)/C=C/CCCC/C=C/C1=CC2=C(C=C1)OCO2	85.0299	6.4099	0.221	0.317326	0.967113
Flazine	HMDB0033459	5377686	NA	C1=CC=C2C(=C1)C3=CC(=NC(=C3N2)C4=CC=C(O4)CO)C(=O)O	1.16926	0.225597	0.404	0.491313	0.0276379
Feruloyl-2-hydroxyputrescine	HMDB0033465	131751430	NA	COC1=CC(\C=C\C(=O)NCC(O)CCN)=CC=C1O	2.3713	1.24568	0.00662	0.0393795	0.413461
Di-4-coumaroylputrescine	HMDB0033466	44241258	NA	C1=CC(=CC=C1/C=C/C(=O)NCCCCNC(=O)/C=C/C2=CC=C(C=C2)O)O	1.23457	0.304008	0.267	0.36476	0.0900601
Diferuloylputrescine	HMDB0033468	5321825	NA	COC1=C(C=CC(=C1)/C=C/C(=O)NCCCCNC(=O)/C=C/C2=CC(=C(C=C2)O)OC)O	12.9955	3.69994	0.187	0.287119	0.692283
N1,N10-Dicoumaroylspermidine	HMDB0033469	15270795	NA	OC1=CC=C(\C=C\C(=O)NCCCCNCCCNC(=O)\C=C\C2=CC=C(O)C=C2)C=C1	2.65279	1.40751	0.0102	0.0494825	0.135838
Pectenotoxin 3	HMDB0033492	14353734	NA	CC1CCOC(O)(C2CC3OC(=O)C(C)C4CCCC5(CCC(O5)C(O)C5(C)CC(=O)C(O5)C5CC6(CCC(O6)(O5)C5CCC(C)(CC(C)\C=C(/C)\C=C\C3O2)O5)C=O)O4)C1O	1996.26	10.9631	0.125	0.218697	0.270288
Lyciumoside IX	HMDB0033502	131751441	NA	C\C(CC\C=C(/C)COC1OC(CO)C(O)C(O)C1O)=C\CC\C(C)=C\CCC(C)(OC1OC(COC(=O)CC(O)=O)C(O)C(O)C1O)C=C	778.068	9.60375	0.069	0.150585	0.456778
Citreovirenone	HMDB0033515	131751444	NA	COC1=CC(CC2=CC(=O)CC(C)O2)=CC(O)=C1	22.149	4.46917	0.053	0.130433	0.608068
(+)-2,3-Dihydro-3-methyl-1H-pyrrole	HMDB0033529	22419314	NA	CC1CNC=C1	1.74135	0.800205	0.0981	0.185677	0.181163
Dimethicone	HMDB0033532	24764	NA	C[Si](C)(C)O[Si](C)(C)C	0.229933	-2.12072	0.0513	0.128065	0.182429
3-[(3-Methylbutyl)nitrosoamino]-2-butanone	HMDB0033553	51227	NA	CC(C)CCN(C(C)C(=O)C)N=O	1.65066	0.723042	0.105	0.193803	0.175886
6-beta-D-Glucopyranosyl-8-beta-D-ribopyranosylapigenin	HMDB0033571	3550102	NA	C1C(C(C(C(O1)C2=C(C(=C(C3=C2OC(=CC3=O)C4=CC=C(C=C4)O)O)C5C(C(C(C(O5)CO)O)O)O)O)O)O)O	24.2518	4.60002	0.118	0.209621	0.315427
N5-(4-Methoxybenzyl)glutamine	HMDB0033598	131751461	NA	COC1=CC=C(CNC(=O)CCC(N)C(O)=O)C=C1	2.59369	1.37501	0.0793	0.161865	0.0818625
Dihydrojasmonic acid	HMDB0033601	107126	NA	CCCCCC1C(CCC1=O)CC(=O)O	0.323723	-1.62717	0.00104	0.0159212	1.00428
Artemoin A	HMDB0033604	129011028	NA	CCCCCCCCCCC(O)C(O)CCCCCCCCCCCCCCCCCCC1=CC(C)OC1=O	0.392377	-1.34969	0.0106	0.0494825	0.122277
Licocoumarin A	HMDB0033611	5324358	NA	CC(=CCC1=C(C=CC(=C1O)C2=CC3=C(C(=C(C=C3)O)CC=C(C)C)OC2=O)O)C	15.2344	3.92926	0.00062	0.0134462	1.94842
(3beta,5alpha,6beta,22E,24R)-23-Methylergosta-7,22-diene-3,5,6-triol	HMDB0033633	131751467	NA	CC(C)C(C)C(\C)=C\C(C)C1CCC2C3=CC(O)C4(O)CC(O)CCC4(C)C3CCC12C	0.661878	-0.595364	0.0163	0.0630792	1.20371
(3beta,5alpha,6beta,9alpha,22E,24R)-23-Methylergosta-7,22-diene-3,5,6,9-tetrol	HMDB0033634	131751468	NA	CC(C)C(C)C(\C)=C\C(C)C1CCC2C3=CC(O)C4(O)CC(O)CCC4(C)C3(O)CCC12C	0.969577	-0.0445725	0.903	0.917991	0.0341222
10-Hydroxy-8-nor-2-fenchanone glucoside	HMDB0033643	85249407	NA	CC1C2CCC(COC3OC(CO)C(O)C(O)C3O)(C2)C1=O	2.88642	1.52928	0.00626	0.0381091	0.141981
L-Lysopine	HMDB0033675	3325403	NA	CC(C(=O)O)NC(CCCCN)C(=O)O	2.35196	1.23387	0.0768	0.160427	0.102791
Ethyl dodecanoate	HMDB0033788	7800	NA	CCCCCCCCCCCC(=O)OCC	0.49084	-1.02668	0.067	0.148714	1.64298
(4alpha,5alpha)-4,14-Dimethyl-9,19-cyclocholest-20-en-3-one	HMDB0033810	131751492	NA	CC(C)CCCC(=C)C1CCC2(C)C3CCC4C(C)C(=O)CCC44CC34CCC12C	1.32224	0.402986	0.219	0.31576	0.164758
3,5-Dichloro-4-hydroxy-2-methoxy-6-methylbenzoic acid	HMDB0033822	21724963	NA	CC1=C(C(=C(C(=C1Cl)O)Cl)OC)C(=O)O	1.17732	0.23551	0.0113	0.0513681	0.0452701
4,4-Dimethoxy-2-butanone	HMDB0033851	228548	NA	CC(=O)CC(OC)OC	49.7255	5.63591	0.309	0.406148	0.703357
(3beta,4alpha,5alpha,23E)-4-Methylergosta-7,23-dien-3-ol	HMDB0033869	131751497	NA	CC(C)C(\C)=C\CC(C)C1CCC2C3=CCC4C(C)C(O)CCC4(C)C3CCC12C	0.603718	-0.728054	0.0401	0.109264	0.212343
N6-Acetyl-5S-hydroxy-L-lysine	HMDB0033891	87253536	NA	CC(=O)NCC(O)CCC(N)C(O)=O	1.57084	0.651533	0.322	0.4164	0.153965
3alpha,4,7,7alpha-Tetrahydro-1H-isoindole-1,3(2H)-dione	HMDB0033903	6808	NA	C1C=CCC2C1C(=O)NC2=O	0.605149	-0.724639	0.047	0.122624	0.160334
Liensinine	HMDB0033920	11621414	NA	CN1CCC2=CC(=C(C=C2C1CC3=CC=C(C=C3)O)OC4=C(C=CC(=C4)CC5C6=CC(=C(C=C6CCN5C)OC)OC)O)OC	89.2515	6.4798	0.111	0.201308	0.0508595
(3xi,6xi)-Cyclo(alanylvalyl)	HMDB0033926	139895	NA	CC1C(=O)NC(C(=O)N1)C(C)C	1.29048	0.367913	0.544	0.611559	0.0571405
Cinnatriacetin A	HMDB0033932	9976815	NA	C1=CC(=CC=C1/C=C/C(=O)OCC#CC#CC#CC/C=C\CCCC(=O)O)O	13.005	3.701	0.00231	0.0245379	0.356852
Trifolian	HMDB0034009	44257476	NA	COC1=C(C=C2C(=C1O)C3C(CO2)C4=CC5=C(C=C4O3)OCO5)O	8.01052	3.0019	0.00848	0.0448106	0.453975
Withaperuvin H	HMDB0034061	131751518	NA	CC1=C(C)C(=O)OC(C1)C(C)(O)C1(O)CCC2(O)C3CC4SCC(O)OC5C=CC(=O)C(C)(C3CCC12C)C45O	73.101	6.19182	0.0101	0.0494825	0.134141
2-Angeloyl-9-(3-methyl-2E-pentenoyl)-2b,9a-dihydroxy-4Z,10(14)-oplopadien-3-one	HMDB0034064	131751519	NA	CC\C(C)=C\C(=O)OC1CC(C(C)C)C2C(C(OC(=O)C(\C)=C/C)C(=O)\C2=C/C)C1=C	0.0226461	-5.46459	0.26	0.357071	0.199701
Ethyl tetradecanoate	HMDB0034153	31283	NA	CCCCCCCCCCCCCC(=O)OCC	1.16737	0.223267	0.467	0.547463	0.0808784
Convalloside	HMDB0034195	3438253	NA	CC1C(C(C(C(O1)OC2CCC3(C4CCC5(C(CCC5(C4CCC3(C2)O)O)C6=CC(=O)OC6)C)C=O)O)O)OC7C(C(C(C(O7)CO)O)O)O	23.3879	4.54769	0.0314	0.0947461	0.261364
(3beta,5alpha,22E,24S)-Stigmasta-7,22,25-trien-3-ol	HMDB0034196	5321510	NA	CCC(/C=C/C(C)C1CCC2C1(CCC3C2=CCC4C3(CCC(C4)O)C)C)C(=C)C	1.46532	0.551216	0.144	0.243351	0.0952579
N-(2-Methylpropyl)acetamide	HMDB0034203	137071	NA	CC(C)CNC(=O)C	0.724958	-0.464031	0.351	0.443436	0.0747333
Pterolactam	HMDB0034208	181561	NA	COC1CCC(=O)N1	0.799789	-0.322309	0.567	0.634674	0.0445648
Betamipron	HMDB0034250	71651	NA	C1=CC=C(C=C1)C(=O)NCCC(=O)O	6.94044	2.79503	0.0507	0.127485	0.548389
2-Aminoheptanedioic acid	HMDB0034252	101122	NA	C(CCC(=O)O)CC(C(=O)O)N	1.6922	0.758896	0.139	0.237211	0.0971941
Triethyl citrate	HMDB0034263	6506	NA	CCOC(=O)CC(CC(=O)OCC)(C(=O)OCC)O	1.78946	0.83952	0.0896	0.173371	0.0798008
Morellinol	HMDB0034352	131751553	NA	CC(C)=CCC1=C2OC34C5CC(C=C3C(=O)C2=C(O)C2=C1OC(C)(C)C=C2)C(=O)C4(C\C=C(\C)CO)OC5(C)C	58.7255	5.87591	0.00349	0.0283835	0.168742
beta-Solamarine	HMDB0034357	14428444	NA	CC1C2C(CC3C4CC=C5CC(CCC5(C)C4CCC23C)OC2OC(CO)C(OC3OC(C)C(O)C(O)C3OC3OC(C)C(O)C(O)C3O)C(O)C2O)OC11CCC(C)CN1	329.764	8.36529	0.16	0.260657	0.278374
Desglucocheirotoxin	HMDB0034362	2862	NA	CC1C(C(C(C(O1)OC2CCC3(C4CCC5(C(CCC5(C4CCC3(C2)O)O)C6=CC(=O)OC6)C)C=O)O)O)O	9.33058	3.22197	0.0789	0.161683	0.0584335
alpha-Tocopherolquinone	HMDB0034408	24205	NA	CC1=C(C(=O)C(=C(C1=O)C)CCC(C)(CCCC(C)CCCC(C)CCCC(C)C)O)C	1.32669	0.407832	0.185	0.286585	0.125053
2,2-Dimethyloxirane	HMDB0034431	11208	NA	CC1(CO1)C	2.37743	1.2494	0.0448	0.118068	0.101533
Lycoperoside D	HMDB0034484	76516797	NA	CC1C2C(CC3C4CCC5CC(CCC5(C)C4CCC23C)OC2OC(CO)C(OC3OC(CO)C(O)C(O)C3O)C(O)C2O)OC11CCC(C)CN1	57.6988	5.85047	0.115	0.206405	3.975
Medicagenic acid	HMDB0034551	436072	NA	CC1(CCC2(CCC3(C(=CCC4C3(CCC5C4(CC(C(C5(C)C(=O)O)O)O)C)C)C2C1)C)C(=O)O)C	0.785762	-0.347836	0.627	0.692895	0.0594849
1-Pyrrolidinecarboxaldehyde	HMDB0034587	77372	NA	C1CCN(C1)C=O	0.264041	-1.92116	0.000612	0.0134462	0.269616
Butyl 3-O-caffeoylquinate	HMDB0034588	131751587	NA	CCCCOC(=O)C1(O)CC(O)C(O)C(C1)OC(=O)\C=C/C1=CC(O)=C(O)C=C1	0.908333	-0.138707	0.869	0.894786	0.000700204
PSF-A	HMDB0034608	12309472	NA	COC(=O)C1=C\CCC2(C)OC2C2OC(=O)C(=C)C2C(OC(=O)C2(C)OC2C)C\1OC(C)=O	6.995	2.80632	0.0338	0.0993949	0.0853044
(3b,4b,11b,14b)-11-Ethoxy-3,4-epoxy-14-hydroxy-12-cyathen-15-al 14-xyloside	HMDB0034617	85072490	NA	CCOC1CC2C34OC3(CCC4(C)CCC2(C)C(OC2OCC(O)C(O)C2O)C=C1C=O)C(C)C	5.77588	2.53004	0.0926	0.177854	0.216291
Thalictroidine	HMDB0034684	10489834	NA	CN1CCCCC1CC(=O)C2=CC=C(C=C2)O	14.7337	3.88105	0.0102	0.0494825	0.651272
Isopentyl beta-D-glucoside	HMDB0034750	17978147	NA	CC(C)CCOC1C(C(C(C(O1)CO)O)O)O	1.26724	0.341691	0.396	0.484984	0.0512863
Ligustroside	HMDB0034751	14136859	NA	C/C=C/1\[C@@H](C(=CO[C@H]1O[C@H]2[C@@H]([C@H]([C@@H]([C@H](O2)CO)O)O)O)C(=O)OC)CC(=O)OCCC3=CC=C(C=C3)O	19.4589	4.28235	0.0371	0.104949	1.41504
Epidermin	HMDB0034777	14559840	NA	CC(C)(CC#N)OC1OC(CO)C(O)C(O)C1O	2.92161	1.54677	0.00512	0.0344331	0.319167
Lupiwighteone hydrate 7-glucoside	HMDB0034813	131751626	NA	CC(C)(O)CCC1=C(OC2OC(CO)C(O)C(O)C2O)C=C(O)C2=C1OC=C(C2=O)C1=CC=C(O)C=C1	0.143817	-2.7977	0.159	0.260657	0.166448
Faradiol laurate	HMDB0034840	72779023	NA	CCCCCCCCCCCC(=O)OC1CCC2(C)C(CCC3(C)C2CCC2C4C(C)C(C)=CCC4(C)C(O)CC32C)C1(C)C	3.61573	1.85429	0.0207	0.0723111	0.614922
Foeniculoside V	HMDB0034874	73657190	NA	CC1(C)OC2(C)CCC1(O)CC2OC1OC(CO)C(O)C(O)C1O	10.6783	3.41661	0.135	0.231143	0.124575
Castaneiolide	HMDB0034876	366241	NA	CCCCCC1CC2=C(C(C(CC3=C1C(=O)OC3=O)(CCCC)O)O)C(=O)OC2=O	0.778543	-0.361151	0.479	0.556517	0.0334314
3alpha,4,5,7alpha-Tetrahydro-5-hydroxy-1H-isoindole-1,3(2H)-dione	HMDB0034887	130791563	NA	OC1CC2C(C=C1)C(=O)NC2=O	1.32674	0.407881	0.0162	0.0629261	0.159863
(13R,14R)-7-Labdene-13,14,15-triol	HMDB0034958	340130	NA	CC1=CCC2C(CCCC2(C1CCC(C)(C(CO)O)O)C)(C)C	1613.75	10.6562	0.0392	0.107956	0.158704
Dehydrocyanaropicrin	HMDB0035029	71437252	NA	OCC(=C)C(=O)OC1CC(=C)C2CC(=O)C(=C)C2C2OC(=O)C(=C)C12	20.8579	4.38252	0.0334	0.0990581	0.268239
Diosbulbin D	HMDB0035109	100021	NA	CC12CC(OC(=O)C1CC(=O)C3C2CC4CC3C(=O)O4)C5=COC=C5	4.63771	2.21341	0.00928	0.0476399	0.239232
1-Isopropyl-2,3-dimethylcyclopentane	HMDB0035141	544190	NA	CC1CCC(C1C)C(C)C	12.7219	3.66924	0.0134	0.0568968	0.271908
Harmanine	HMDB0035197	NA	NA	CC1=N(=O)C=CC2=C1NC1=C2C=CC=C1	1.11693	0.15954	0.422	0.506692	0.0598644
7-Hydroxycostal	HMDB0035202	14165820	NA	CC12CCCC(=C)C1CC(O)(CC2)C(=C)C=O	3.6818	1.88041	0.0698	0.150654	0.290618
Theaspirone A	HMDB0035228	5321925	NA	CC1CCC2(O1)C(=CC(=O)CC2(C)C)C	1.81283	0.858246	0.129	0.223443	0.211107
Olomoucine	HMDB0035233	4592	NA	CN1C=NC2=C1N=C(N=C2NCC3=CC=CC=C3)NCCO	0.121746	-3.03806	0.0576	0.134745	0.185914
2,6-Dimethylpyrazine	HMDB0035248	7938	NA	CC1=CN=CC(=N1)C	0.884244	-0.177484	0.503	0.57795	0.0215956
D-Fructosazine	HMDB0035284	11956719	NA	C1=C(N=CC(=N1)C(C(C(CO)O)O)O)C(C(C(CO)O)O)O	19.967	4.31955	0.00389	0.030678	0.402243
Sterebin A	HMDB0035337	131751709	NA	CC(=O)\C=C\C1C(C)(O)C(O)C(O)C2C(C)(C)CCCC12C	0.920063	-0.120195	0.77	0.812128	0.0489884
Oleuroside	HMDB0035352	14136851	NA	COC(=O)C1=COC(OC2OC(CO)C(O)C(O)C2O)C(C=C)C1CC(=O)OCCC1=CC(O)=C(O)C=C1	63.9619	5.99914	0.199	0.296789	0.105729
N-Methyl-1-deoxynojirimycin	HMDB0035360	4381	NA	CN1CC(C(C(C1CO)O)O)O	1.31306	0.392928	0.255	0.351131	0.10528
Cytochalasin Npho	HMDB0035367	131751725	NA	CC1C\C=C\C2C(O)C(C)=C(C)C3C(CC4=CC=CC=C4)NC(=O)C23C(OC(C)=O)\C=C/C(C)(O)C1	27.6833	4.79094	0.00222	0.0240731	0.828577
Sterebin G	HMDB0035380	13996077	NA	CC1(C)CCCC2(C)C(\C=C\C(=C)C(O)CO)C(C)(O)C(O)C(O)C12	0.0658572	-3.92452	0.00338	0.0280905	0.524559
(24E)-3alpha,15alpha-Diacetoxy-23-oxo-7,9(11),24-lanostatrien-26-oic acid	HMDB0035388	131751735	NA	CC(CC(=O)\C=C(\C)C(O)=O)C1CC(OC(C)=O)C2(C)C3=CCC4C(C)(C)C(CCC4(C)C3=CCC12C)OC(C)=O	4.00403	2.00145	0.205	0.303563	0.283492
N-[(4E,8E)-1,3-dihydroxyoctadeca-4,8-dien-2-yl]hexadecanamide	HMDB0035480	131751776	NA	CCCCCCCCCCCCCCCC(=O)NC(CO)C(O)\C=C/CC\C=C/CCCCCCCCC	2.2181	1.14932	0.198	0.296147	0.358299
Licoagrochalcone B	HMDB0035501	5318989	NA	CC1(C=CC2=C(O1)C=CC(=C2OC)/C=C/C(=O)C3=CC=C(C=C3)O)C	1.37859	0.463196	0.0771	0.160522	0.145753
xi-2,3-Dihydro-2-oxo-1H-indole-3-acetic acid	HMDB0035514	3080590	NA	OC(=O)CC1C(O)=NC2=C1C=CC=C2	1.08436	0.11684	0.703	0.761522	0.113812
1-Phenyl-1,3-heneicosanedione	HMDB0035585	23036629	NA	CCCCCCCCCCCCCCCCCCC(=O)CC(=O)C1=CC=CC=C1	0.909032	-0.137596	0.841	0.871125	0.0203048
Petasalbin	HMDB0035639	495921	NA	CC1CCCC2C1(C(C3=C(C2)OC=C3C)O)C	4.14569	2.05161	0.019	0.0694	0.391386
Solavetivone	HMDB0035657	521550	NA	CC1CC(=O)C=C(C12CCC(C2)C(=C)C)C	0.15686	-2.67245	7.92e-05	0.00492332	0.251001
Patchoulenone	HMDB0035747	5320424	NA	CC1CCC2C(=O)C3=C(CCC13C2(C)C)C	0.561779	-0.831925	0.00271	0.0257905	0.108324
Esculentic acid (Diplazium)	HMDB0035782	296191	NA	CC1CCC2(CCC3(C(=CCC4C3(CCC5C4(CC(C(C5(C)CO)O)O)C)C)C2C1C)C)C(=O)O	1.08772	0.121305	0.856	0.883148	0.0287406
Deacetylisovaltrate	HMDB0035840	131751872	NA	CC(C)CC(=O)OCC1=COC(OC(=O)CC(C)C)C2C1=CC(O)C21CO1	33.8697	5.08192	0.026	0.083537	0.450673
Mesuagin	HMDB0035876	5319380	NA	CC(C)C(=O)C1=C(C2=C(C3=C1OC(C=C3)(C)C)OC(=O)C=C2C4=CC=CC=C4)O	5.43229	2.44156	0.103	0.19147	0.158589
Hirsutin	HMDB0035923	9794659	NA	CS(=O)CCCCCCCCN=C=S	1.31308	0.392957	0.361	0.452227	0.03879
2-(Methoxycarbonyl)-5-methyl-2,4-bis(3-methyl-2-butenyl)-6-(2-methyl-1-oxopropyl)-5-(4-methyl-3-pentenyl)cyclohexanone	HMDB0035995	73106016	NA	COC(=O)C1(CC=C(C)C)CC(CC=C(C)C)C(C)(CCC=C(C)C)C(C(=O)C(C)C)C1=O	0.812581	-0.299416	0.342	0.434173	0.304707
Cinnzeylanol	HMDB0036010	75069470	NA	CC(C)C1(O)CC2(O)C3(C)CC4(O)OC5(C(O)C(C)CCC35O)C2(O)C14C	0.942409	-0.0855743	0.765	0.807672	0.0441924
Mangalkanyl glucoside	HMDB0036015	131751899	NA	CCCCCCCCCC1CCC=CC1OC1OC(CO)C(O)C(O)C1O	1.55816	0.639843	0.426	0.509146	0.104751
alpha-(Methoxyimino)-N-methyl-2-[[[1-[3-(trifluoromethyl)phenyl]ethoxy]imino]methyl]benzeneacetamide	HMDB0036028	21338870	NA	CC(C1=CC(=CC=C1)C(F)(F)F)O/N=C/C2=CC=CC=C2/C(=N\OC)/C(=O)NC	0.184957	-2.43474	0.15	0.251855	0.0691567
Pyro-L-glutaminyl-L-glutamine	HMDB0039229	11010621	NA	NC(=O)CC[C@H](NC(=O)[C@@H]1CCC(=O)N1)C(O)=O	1.14289	0.192689	0.486	0.560894	0.0994844
N-acetyl-5-aminosalicylic acid	HMDB0060602	65512	NA	CC(=O)NC1=CC=C(O)C(=C1)C(O)=O	4.58451	2.19677	0.0392	0.107956	0.133748
Trans-urocanate	HMDB0062562	1178	NA	OC(=O)C=CC1=CN=CN1	0.41625	-1.26448	0.044	0.116847	0.928334

## Sheet: Table.S2
Table. S2 Top ten relevant metabolites shared structural similarity with 3-methylxanthine.
Name
Caffeine
Theobromine
Guanine
Theophylline
Hypoxanthine
7-Methylxanthine
8-Bromotheophylline
Xanthine
1-Methylxanthine
Enprofyline

## Sheet: Table.S3
Table. S3 Proteins predicted to be functional partners with the top 10 metabolites that share structural similarity with 3-methylxanthine by STITCH (version 5.0) (confidence score > 0.9, indicating highest confidence).
Proteins	Proteins	Proteins
Adora2a	adenosine A2a receptor; Receptor for adenosine. The activity of this receptor is mediated by G proteins which activate adenylyl cyclase (410 aa)	0.998
Cyp1a2	cytochrome P450, family 1, subfamily a, polypeptide 2; Cytochromes P450 are a group of heme-thiolate monooxygenases. In liver microsomes, this enzyme is involved in an NADPH-dependent electron transport pathway. It oxidizes a variety of structurally unrelated compounds, including steroids, fatty acids, and xenobiotics. Most active in catalyzing 2-hydroxylation (By similarity) (513 aa)	0.998
Xdh	xanthine dehydrogenase; Key enzyme in purine degradation. Catalyzes the oxidation of hypoxanthine to xanthine. Catalyzes the oxidation of xanthine to uric acid. Contributes to the generation of reactive oxygen species (By similarity) (1335 aa)	0.997
Adora1	adenosine A1 receptor; Receptor for adenosine. The activity of this receptor is mediated by G proteins which inhibit adenylyl cyclase (326 aa)	0.996
Cyp1a1	cytochrome P450, family 1, subfamily a, polypeptide 1; Cytochromes P450 are a group of heme-thiolate monooxygenases. In liver microsomes, this enzyme is involved in an NADPH-dependent electron transport pathway. It oxidizes a variety of structurally unrelated compounds, including steroids, fatty acids, and xenobiotics (524 aa)	0.996
Pnp2	purine-nucleoside phosphorylase 2; The purine nucleoside phosphorylases catalyze the phosphorolytic breakdown of the N-glycosidic bond in the beta- (deoxy)ribonucleoside molecules, with the formation of the corresponding free purine bases and pentose-1-phosphate (By similarity) (305 aa)	0.995
Pnp	purine-nucleoside phosphorylase; The purine nucleoside phosphorylases catalyze the phosphorolytic breakdown of the N-glycosidic bond in the beta- (deoxy)ribonucleoside molecules, with the formation of the corresponding free purine bases and pentose-1-phosphate (By similarity) (289 aa)	0.995
Drd2	dopamine receptor D2; Dopamine receptor whose activity is mediated by G proteins which inhibit adenylyl cyclase (By similarity) (444 aa)	0.994
Ccr5	chemokine (C-C motif) receptor 5; Receptor for a number of inflammatory CC-chemokines including MIP-1-alpha, MIP-1-beta and RANTES and subsequently transduces a signal by increasing the intracellular calcium ion level. May play a role in the control of granulocytic lineage proliferation or differentiation (By similarity) (354 aa)	0.993
Oprm1	opioid receptor, mu 1 (438 aa)	0.993
Ccr1	chemokine (C-C motif) receptor 1; Receptor for a C-C type chemokine. Binds to MIP-1-alpha, RANTES, and less efficiently, to MIP-1-beta or MCP-1 and subsequently transduces a signal by increasing the intracellular calcium ions level. Responsible for affecting stem cell proliferation (355 aa)	0.993
Chrm2	cholinergic receptor, muscarinic 2, cardiac; The muscarinic acetylcholine receptor mediates various cellular responses, including inhibition of adenylate cyclase, breakdown of phosphoinositides and modulation of potassium channels through the action of G proteins. Primary transducing effect is adenylate cyclase inhibition (466 aa)	0.989
Casr	calcium-sensing receptor; Senses changes in the extracellular concentration of calcium ions. The activity of this receptor is mediated by a G- protein that activates a phosphatidylinositol-calcium second messenger system (1079 aa)	0.989
C3ar1	complement component 3a receptor 1; Receptor for the chemotactic and inflammatory peptide anaphylatoxin C3a. This receptor stimulates chemotaxis, granule enzyme release and superoxide anion production (477 aa)	0.989
Chrm4	cholinergic receptor, muscarinic 4; The muscarinic acetylcholine receptor mediates various cellular responses, including inhibition of adenylate cyclase, breakdown of phosphoinositides and modulation of potassium channels through the action of G proteins. Primary transducing effect is inhibition of adenylate cyclase (479 aa)	0.989
Ccl5	chemokine (C-C motif) ligand 5; Chemoattractant for blood monocytes, memory T-helper cells and eosinophils. Causes the release of histamine from basophils and activates eosinophils (91 aa)	0.989
Bdkrb2	bradykinin receptor, beta 2; Receptor for bradykinin. It is associated with G proteins that activate a phosphatidylinositol-calcium second messenger system (392 aa)	0.989
Ryr1	ryanodine receptor 1, skeletal muscle (5035 aa)	0.988
Gda	guanine deaminase; Catalyzes the hydrolytic deamination of guanine, producing xanthine and ammonia (454 aa)	0.988
Casp3	caspase 3; Involved in the activation cascade of caspases responsible for apoptosis execution. At the onset of apoptosis it proteolytically cleaves poly(ADP-ribose) polymerase (PARP) at a ’216-Asp-|-Gly-217’ bond. Cleaves and activates sterol regulatory element binding proteins (SREBPs) between the basic helix-loop- helix leucine zipper domain and the membrane attachment domain. Cleaves and activ…	0.988

## Sheet: Table. S4
Table S4. Enrichment analysis for proteins predicted to be functional partners with the top 10 metabolites that share structural similarity with 3-methylxanthine by STITCH (version 5.0) (confidence score > 0.9, indicating highest confidence).
Database	Pathway ID	Pathway description	Observed gene count	False discovery rate	Matching proteins in the network
GO Function	GO.0007204	positive regulation of cytosolic calcium ion concentration	8	5.97e-06	Bdkrb2,C3ar1,Ccr1,Ccr5,Chrm2,Drd2,Oprm1,Ryr1
GO Function	GO.0006874	cellular calcium ion homeostasis	9	7.5e-06	Bdkrb2,C3ar1,Ccl5,Ccr1,Ccr5,Chrm2,Drd2,Oprm1,Ryr1
GO Function	GO.0007193	adenylate cyclase-inhibiting G-protein coupled receptor signaling pathway	5	9.22e-05	Adora1,Chrm2,Chrm4,Drd2,Oprm1
GO Function	GO.0007188	adenylate cyclase-modulating G-protein coupled receptor signaling pathway	6	0.000327	Adora1,Adora2a,Chrm2,Chrm4,Drd2,Oprm1
GO Function	GO.1990001	inhibition of cysteine-type endopeptidase activity involved in apoptotic process	3	0.0011	Birc2,Birc3,Xiap
GO Function	GO.0043066	negative regulation of apoptotic process	10	0.0015	Adora1,Adora2a,Bdkrb2,Birc2,Birc3,Casp3,Ccl5,Ccr5,Pnp,Xiap
GO Function	GO.0006816	calcium ion transport	6	0.00194	Ccl5,Ccr1,Ccr5,Drd2,Oprm1,Ryr1
GO Function	GO.0007271	synaptic transmission, cholinergic	3	0.00197	Adora2a,Chrm2,Chrm4
GO Function	GO.0097305	response to alcohol	7	0.00208	Birc2,Casp3,Ccl5,Ccr5,Cyp1a2,Drd2,Oprm1
GO Function	GO.0043279	response to alkaloid	5	0.00241	Adora2a,Casp3,Ccl5,Oprm1,Ryr1
GO Function	GO.0007267	cell-cell signaling	8	0.00507	Adora1,Ccl5,Ccr1,Ccr5,Chrm2,Chrm4,Drd2,Oprm1
GO Function	GO.0001666	response to hypoxia	6	0.00551	Adora1,Bdkrb2,Birc2,Casp3,Cyp1a1,Ryr1
GO Function	GO.0006145	purine nucleobase catabolic process	2	0.00555	Gda,Xdh
GO Function	GO.0043269	regulation of ion transport	8	0.00555	Adora1,Adora2a,Casr,Ccl5,Ccr1,Drd2,Oprm1,Ryr1
GO Function	GO.2000021	regulation of ion homeostasis	5	0.00656	Adora1,Adora2a,Ccr5,Drd2,Ryr1
GO Function	GO.0042493	response to drug	7	0.00672	Adora2a,Bdkrb2,Casp3,Ccl5,Cyp1a1,Cyp1a2,Drd2
GO Function	GO.0042592	homeostatic process	11	0.00761	Adora1,Bdkrb2,C3ar1,Casp3,Ccl5,Ccr1,Ccr5,Chrm2,Drd2,Oprm1,Ryr1
GO Function	GO.0007186	G-protein coupled receptor signaling pathway	9	0.00774	Adora1,Bdkrb2,Casr,Ccl5,Ccr1,Ccr5,Chrm4,Drd2,Oprm1
GO Function	GO.0043154	negative regulation of cysteine-type endopeptidase activity involved in apoptotic process	4	0.00774	Adora2a,Birc2,Birc3,Xiap
GO Function	GO.0010959	regulation of metal ion transport	6	0.00838	Adora1,Adora2a,Casr,Ccl5,Ccr1,Drd2
GO Function	GO.2000110	negative regulation of macrophage apoptotic process	2	0.00863	Ccl5,Ccr5
GO Function	GO.0002682	regulation of immune system process	10	0.00903	Adora1,Adora2a,Birc2,Birc3,C3ar1,Casp3,Ccl5,Ccr1,Drd2,Pnp
GO Function	GO.0007197	adenylate cyclase-inhibiting G-protein coupled acetylcholine receptor signaling pathway	2	0.0112	Chrm2,Chrm4
GO Function	GO.0007207	phospholipase C-activating G-protein coupled acetylcholine receptor signaling pathway	2	0.0112	Chrm2,Chrm4
GO Function	GO.0042311	vasodilation	3	0.0112	Adora1,Adora2a,Bdkrb2
GO Function	GO.0043281	regulation of cysteine-type endopeptidase activity involved in apoptotic process	5	0.0112	Adora2a,Birc2,Birc3,Xdh,Xiap
GO Function	GO.0051209	release of sequestered calcium ion into cytosol	3	0.0112	Ccr5,Drd2,Ryr1
GO Function	GO.0051924	regulation of calcium ion transport	5	0.0112	Adora2a,Casr,Ccl5,Ccr1,Drd2
GO Function	GO.0071312	cellular response to alkaloid	3	0.0112	Ccl5,Oprm1,Ryr1
GO Function	GO.0071315	cellular response to morphine	2	0.0112	Ccl5,Oprm1
GO Function	GO.0045936	negative regulation of phosphate metabolic process	7	0.0124	Adora2a,Bdkrb2,Birc3,Casp3,Drd2,Oprm1,Xdh
GO Function	GO.0050795	regulation of behavior	5	0.0146	Adora1,Adora2a,C3ar1,Ccl5,Ccr1
GO Function	GO.0018894	dibenzo-p-dioxin metabolic process	2	0.0149	Ccl5,Cyp1a2
GO Function	GO.0072523	purine-containing compound catabolic process	3	0.0151	Gda,Pnp,Xdh
GO Function	GO.0032845	negative regulation of homeostatic process	4	0.0158	Adora1,Ccr5,Drd2,Ryr1
GO Function	GO.0030001	metal ion transport	7	0.0172	Casr,Ccl5,Ccr1,Ccr5,Drd2,Oprm1,Ryr1
GO Function	GO.0032844	regulation of homeostatic process	6	0.0172	Adora1,Adora2a,Ccl5,Ccr5,Drd2,Ryr1
GO Function	GO.0014808	release of sequestered calcium ion into cytosol by sarcoplasmic reticulum	2	0.018	Ccr5,Ryr1
GO Function	GO.0050665	hydrogen peroxide biosynthetic process	2	0.018	Cyp1a1,Cyp1a2
GO Function	GO.1902916	positive regulation of protein polyubiquitination	2	0.018	Birc2,Xiap
GO Function	GO.0051966	regulation of synaptic transmission, glutamatergic	3	0.021	Adora1,Adora2a,Drd2
GO Function	GO.0031399	regulation of protein modification process	11	0.0213	Adora1,Adora2a,Bdkrb2,Birc2,Birc3,Casp3,Ccl5,Ccr1,Oprm1,Xdh,Xiap
GO Function	GO.0045471	response to ethanol	4	0.0219	Birc2,Ccl5,Drd2,Oprm1
GO Function	GO.0051481	negative regulation of cytosolic calcium ion concentration	2	0.0219	Drd2,Oprm1
GO Function	GO.0051967	negative regulation of synaptic transmission, glutamatergic	2	0.0219	Adora1,Drd2
GO Function	GO.0070098	chemokine-mediated signaling pathway	3	0.0219	Ccl5,Ccr1,Ccr5
GO Function	GO.0014070	response to organic cyclic compound	8	0.0235	Adora2a,Birc2,Casp3,Ccr5,Cyp1a1,Cyp1a2,Oprm1,Ryr1
GO Function	GO.0048520	positive regulation of behavior	4	0.0251	Adora2a,C3ar1,Ccl5,Ccr1
GO Function	GO.0002685	regulation of leukocyte migration	4	0.0255	Adora1,C3ar1,Ccl5,Ccr1
GO Function	GO.2000107	negative regulation of leukocyte apoptotic process	3	0.0255	Ccl5,Ccr5,Pnp
GO Function	GO.0001973	adenosine receptor signaling pathway	2	0.026	Adora1,Adora2a
GO Function	GO.2000377	regulation of reactive oxygen species metabolic process	4	0.0293	Birc2,Birc3,Oprm1,Xdh
GO Function	GO.0048149	behavioral response to ethanol	2	0.0314	Drd2,Oprm1
GO Function	GO.0060546	negative regulation of necroptotic process	2	0.0314	Birc2,Birc3
GO Function	GO.0007200	phospholipase C-activating G-protein coupled receptor signaling pathway	3	0.0375	Chrm4,Drd2,Oprm1
GO Function	GO.0051482	positive regulation of cytosolic calcium ion concentration involved in phospholipase C-activating G-protein coupled signaling pathway	2	0.0439	Chrm2,Drd2
GO Process	GO.0004930	G-protein coupled receptor activity	10	0.000525	Adora1,Adora2a,Bdkrb2,Casr,Ccr1,Ccr5,Chrm2,Chrm4,Drd2,Oprm1
GO Process	GO.0004629	phospholipase C activity	3	0.00454	Adora1,Ccl5,Ccr1
GO Process	GO.0008528	G-protein coupled peptide receptor activity	5	0.00454	Bdkrb2,C3ar1,Ccr1,Ccr5,Oprm1
GO Process	GO.0071791	chemokine (C-C motif) ligand 5 binding	2	0.00454	Ccr1,Ccr5
GO Process	GO.0030594	neurotransmitter receptor activity	4	0.00616	Chrm2,Chrm4,Drd2,Oprm1
GO Process	GO.0043027	cysteine-type endopeptidase inhibitor activity involved in apoptotic process	3	0.0114	Birc2,Birc3,Xiap
GO Process	GO.0016907	G-protein coupled acetylcholine receptor activity	2	0.0175	Chrm2,Chrm4
GO Process	GO.0001609	G-protein coupled adenosine receptor activity	2	0.0269	Adora1,Adora2a
GO Process	GO.0016004	phospholipase activator activity	2	0.0405	Casp3,Ccl5
GO Process	GO.0016725	oxidoreductase activity, acting on CH or CH2 groups	2	0.0405	Cyp1a2,Xdh
KEGG	4080	Neuroactive ligand-receptor interaction	8	4.77e-05	Adora1,Adora2a,Bdkrb2,C3ar1,Chrm2,Chrm4,Drd2,Oprm1
KEGG	5145	Toxoplasmosis	5	0.000678	Birc2,Birc3,Casp3,Ccr5,Xiap
KEGG	4210	Apoptosis	4	0.00291	Birc2,Birc3,Casp3,Xiap
KEGG	232	Caffeine metabolism	2	0.00505	Cyp1a2,Xdh
KEGG	4668	TNF signaling pathway	4	0.00538	Birc2,Birc3,Casp3,Ccl5
KEGG	4621	NOD-like receptor signaling pathway	3	0.0129	Birc2,Birc3,Ccl5
KEGG	230	Purine metabolism	4	0.0222	Gda,Pnp,Pnp2,Xdh
KEGG	4020	Calcium signaling pathway	4	0.0222	Adora2a,Bdkrb2,Chrm2,Ryr1
KEGG	5222	Small cell lung cancer	3	0.0277	Birc2,Birc3,Xiap
KEGG	4064	NF-kappa B signaling pathway	3	0.0294	Birc2,Birc3,Xiap
